# Supplementary material for: Methyl (R)-2-(2-chloro­phen­yl)-2-(3-nitro­phenyl­sulfon­yloxy)acetate
Source: Acta Crystallogr Sect E Struct Rep Online. 2012 May 12;68(Pt 6):o1689. doi: 10.1107/S1600536812020016 (PMC3379285; doi:10.1107/S1600536812020016)
Supplement: Supplementary file 2 [file e-68-o1689-Isup2.hkl]

# 
# h,k,l, Fc-squared, Fo-squared, sigma(Fo-squared) and status flag 
# 
data_I
_shelx_title ' 1 in P2(1)2(1)2(1)' 
_shelx_refln_list_code          4 
_shelx_F_calc_maximum      151.78 
_exptl_crystal_F_000       792.00 
_reflns_d_resolution_high  0.8001 
 
loop_ 
 _symmetry_equiv_pos_as_xyz 
 'x, y, z' 
 '-x+1/2, -y, z+1/2' 
 '-x, y+1/2, -z+1/2' 
 'x+1/2, -y+1/2, -z' 
 
_cell_length_a     7.5791 
_cell_length_b    11.0242 
_cell_length_c    19.6736 
_cell_angle_alpha  90.000 
_cell_angle_beta   90.000 
_cell_angle_gamma  90.000 
 
_shelx_F_squared_multiplier     1.000 
 
loop_ 
 _refln_index_h 
 _refln_index_k 
 _refln_index_l 
 _refln_F_squared_calc 
 _refln_F_squared_meas 
 _refln_F_squared_sigma 
 _refln_observed_status 
   2   0   0     2688.86     2759.31     24.33 o 
   6   0   0       79.56       68.83     12.97 o 
   8   0   0       78.12       95.47     17.21 o 
   1   1   0     1773.28     1723.42     28.52 o 
   2   1   0      976.89     1069.71     14.72 o 
   3   1   0      201.34      218.02      4.95 o 
   4   1   0       88.82       88.74      3.58 o 
   5   1   0      179.21      182.95     12.55 o 
   6   1   0     1034.78     1029.91     29.09 o 
   7   1   0        3.13       20.38     22.04 o 
   8   1   0       74.92       86.98     16.74 o 
   9   1   0        4.41       15.32     12.26 o 
   0   2   0      203.63      242.33      8.49 o 
   1   2   0      767.19      834.44     12.73 o 
   2   2   0     7238.42     6838.98     93.82 o 
   3   2   0      233.51      232.01      6.80 o 
   4   2   0     1572.79     1633.13     37.48 o 
   5   2   0      905.47      899.98     21.91 o 
   6   2   0       27.01       18.89     20.63 o 
   7   2   0      354.81      345.58     26.40 o 
   8   2   0       11.47        5.42     10.14 o 
   9   2   0      125.25      195.89     24.28 o 
   1   3   0      154.15      175.59      5.50 o 
   2   3   0     1411.40     1382.92     46.09 o 
   3   3   0       19.69       25.75      3.74 o 
   4   3   0       20.21       36.05      4.83 o 
   5   3   0        0.28       -1.15      3.11 o 
   6   3   0     1885.50     1952.72     48.55 o 
   7   3   0      325.83      307.20     11.77 o 
   8   3   0      104.46      106.55     18.62 o 
   9   3   0      138.95      147.80     21.45 o 
   0   4   0     1312.69     1422.15     31.82 o 
   1   4   0     2991.39     3242.61     81.44 o 
   2   4   0     1192.72     1165.85     52.10 o 
   3   4   0      827.20      806.41     24.40 o 
   4   4   0       10.03       12.97      3.22 o 
   5   4   0      860.46      834.09     26.05 o 
   6   4   0      113.03      114.57      8.28 o 
   7   4   0       48.73       64.54      8.71 o 
   8   4   0       18.81       26.87     10.61 o 
   9   4   0      104.42      112.68     20.51 o 
   1   5   0      684.11      720.72     22.28 o 
   2   5   0      857.80      831.34     15.84 o 
   3   5   0       16.93        9.84      2.16 o 
   4   5   0      181.30      203.13      9.11 o 
   5   5   0      310.30      299.00      7.95 o 
   6   5   0      395.78      381.73     14.38 o 
   7   5   0      178.77      182.34     20.51 o 
   8   5   0      333.78      350.06     30.41 o 
   0   6   0     1144.64     1039.09     33.71 o 
   1   6   0     1477.68     1472.66     30.06 o 
   2   6   0       38.95       34.05      3.75 o 
   3   6   0        8.87       12.10      2.48 o 
   4   6   0      142.98      138.39      6.23 o 
   5   6   0      147.67      134.33      8.60 o 
   6   6   0       45.98       49.97     10.37 o 
   7   6   0      208.04      208.48     14.76 o 
   8   6   0       83.29      101.36     18.86 o 
   1   7   0        0.57       -0.47      5.89 o 
   2   7   0      135.97      141.30      8.19 o 
   3   7   0      326.20      309.24      8.40 o 
   4   7   0        2.64        0.69      2.42 o 
   5   7   0       79.62       82.30     13.08 o 
   6   7   0        9.65       16.27      8.96 o 
   7   7   0       29.99       26.06      7.31 o 
   8   7   0       70.55       60.58     15.09 o 
   0   8   0     1870.72     1963.15     55.63 o 
   1   8   0     2946.59     2923.35     49.91 o 
   2   8   0       52.71       55.65      7.40 o 
   3   8   0      730.60      729.30     16.95 o 
   4   8   0      224.11      222.11      9.00 o 
   5   8   0        2.33       12.97      8.96 o 
   6   8   0        6.89       -4.01      8.49 o 
   7   8   0        0.24       -1.65      6.84 o 
   1   9   0      553.62      561.88     21.40 o 
   2   9   0      270.20      259.58     14.55 o 
   3   9   0      298.55      298.79     18.50 o 
   4   9   0        4.74        0.38      4.32 o 
   5   9   0        7.57       13.91      8.25 o 
   6   9   0        2.14       10.84      9.90 o 
   7   9   0       39.70       41.49     11.79 o 
   0  10   0      162.92      156.05     18.15 o 
   1  10   0      899.96      874.75     28.48 o 
   2  10   0      632.47      615.76     23.72 o 
   3  10   0       14.37       15.97      8.01 o 
   4  10   0       70.83       78.73     15.32 o 
   5  10   0       13.87       11.55     10.84 o 
   6  10   0       22.52       39.37     12.73 o 
   1  11   0      183.46      158.66     13.33 o 
   2  11   0        2.62       14.81      6.51 o 
   3  11   0        1.44       -3.22      5.53 o 
   4  11   0      163.97      165.72     21.45 o 
   5  11   0      239.89      219.23     23.81 o 
   0  12   0        6.93        6.60      7.78 o 
   1  12   0        0.23        9.33      6.90 o 
   2  12   0       34.71       32.82      7.25 o 
   3  12   0       89.04       91.64     10.67 o 
   4  12   0        5.64        8.25     10.14 o 
   1  13   0        0.00       -5.30      6.00 o 
   2  13   0       15.63       10.14      5.89 o 
   3  13   0       32.82       44.08     14.38 o 
   2   0   1       23.36       20.54      3.33 o 
   3   0   1        2.89        5.01      1.76 o 
   4   0   1      693.14      688.05     14.79 o 
   5   0   1     1612.71     1587.00     23.45 o 
   6   0   1      578.94      544.03     21.06 o 
   7   0   1       34.91       37.78      9.24 o 
   8   0   1        9.08       25.33      8.76 o 
   9   0   1      282.41      327.12     23.34 o 
  -9   1   1       27.00       46.91     15.56 o 
  -8   1   1      175.04      193.30     22.39 o 
  -7   1   1       17.12       21.01     15.68 o 
  -6   1   1     2136.62     2079.42     42.88 o 
  -5   1   1      489.50      462.08      9.23 o 
  -4   1   1     1029.14      998.25     17.07 o 
  -3   1   1      986.50     1018.43     12.33 o 
  -2   1   1     5658.38     5594.09     84.86 o 
   1   1   1     4520.87     4566.15     44.98 o 
   2   1   1     5654.69     5523.05     46.91 o 
   3   1   1     1010.41     1028.21     14.37 o 
   4   1   1     1025.24      980.39     17.39 o 
   5   1   1      486.23      448.11     15.20 o 
   6   1   1     2131.26     2149.41     39.77 o 
   7   1   1       19.09       20.78     14.03 o 
   8   1   1      175.80      177.98     20.98 o 
   9   1   1       27.36       42.43     13.91 o 
  -9   2   1       10.77       30.88     14.38 o 
  -8   2   1       31.72       33.88      7.33 o 
  -7   2   1      210.22      181.98     20.74 o 
  -6   2   1       47.89       37.02     20.86 o 
  -5   2   1       55.49       57.25      3.79 o 
  -4   2   1      873.32      927.34     15.66 o 
  -3   2   1      726.98      701.81     27.82 o 
  -2   2   1     1505.30     1495.23     29.70 o 
  -1   2   1     8141.21     8142.09    109.14 o 
   0   2   1     5596.45     5587.26     55.92 o 
   1   2   1     8233.47     8453.78     68.27 o 
   2   2   1     1574.07     1557.73     13.97 o 
   3   2   1      705.82      694.72     12.41 o 
   4   2   1      881.72      921.14     18.83 o 
   5   2   1       46.24       47.36      5.88 o 
   6   2   1       50.51       32.26      9.19 o 
   7   2   1      209.35      217.64     16.62 o 
   8   2   1       32.15       20.27      9.90 o 
   9   2   1       10.03       11.55     11.79 o 
  -9   3   1       53.68       31.12     12.97 o 
  -8   3   1      304.41      299.85     27.58 o 
  -7   3   1      400.67      416.62     14.16 o 
  -6   3   1      775.32      811.12     18.79 o 
  -5   3   1      158.38      152.44      4.99 o 
  -4   3   1      974.89     1036.78     21.27 o 
  -3   3   1     4787.86     4993.90     60.23 o 
  -2   3   1     1943.65     1987.38     30.06 o 
  -1   3   1     1868.71     1991.32     44.91 o 
   0   3   1    19350.81    19622.03    189.53 o 
   1   3   1     1882.41     2045.37     33.96 o 
   2   3   1     1896.79     1968.92     18.48 o 
   3   3   1     4770.04     4878.05     37.51 o 
   4   3   1      988.75      997.65     19.35 o 
   5   3   1      160.08      159.46      8.12 o 
   6   3   1      776.59      783.23     17.58 o 
   7   3   1      403.36      426.54     13.68 o 
   8   3   1      295.17      272.50     25.93 o 
   9   3   1       53.57       40.31     14.38 o 
  -9   4   1        3.03        6.84     12.02 o 
  -8   4   1       13.07       -0.71     11.31 o 
  -7   4   1      144.25      170.18      9.49 o 
  -6   4   1      178.02      160.93      8.67 o 
  -5   4   1      397.05      384.77     18.03 o 
  -4   4   1      991.41      993.18     21.33 o 
  -3   4   1      224.78      204.97     14.38 o 
  -2   4   1      318.61      300.04     16.03 o 
  -1   4   1      308.19      278.50     12.02 o 
   0   4   1     3015.26     3006.48     37.24 o 
   1   4   1      320.29      299.43      8.60 o 
   2   4   1      311.29      287.81     12.89 o 
   3   4   1      214.46      209.57      5.92 o 
   4   4   1     1023.96     1006.60     14.05 o 
   5   4   1      388.43      369.27     12.51 o 
   6   4   1      179.79      162.33      8.10 o 
   7   4   1      147.51      152.72     11.51 o 
   8   4   1       14.17       -3.30     11.55 o 
   9   4   1        2.77       -4.01     12.26 o 
  -8   5   1        7.21       -7.78     11.55 o 
  -7   5   1      360.51      331.13     17.72 o 
  -6   5   1       45.86       44.87      5.13 o 
  -5   5   1      201.42      197.55     10.42 o 
  -4   5   1      157.07      145.98      8.31 o 
  -3   5   1      190.05      191.44     16.03 o 
  -2   5   1      110.94      110.61      5.43 o 
  -1   5   1      741.05      765.28     15.77 o 
   0   5   1       99.01       96.21      5.05 o 
   1   5   1      750.59      787.08     17.30 o 
   2   5   1      113.87      116.25      4.77 o 
   3   5   1      188.75      198.99      5.58 o 
   4   5   1      162.36      160.43      5.73 o 
   5   5   1      201.88      206.52      9.45 o 
   6   5   1       46.53       47.97      5.54 o 
   7   5   1      361.52      330.99     17.39 o 
   8   5   1        6.66       28.99     13.67 o 
  -8   6   1       29.03       30.64     13.67 o 
  -7   6   1        6.96        2.11      8.01 o 
  -6   6   1      225.96      211.94     11.41 o 
  -5   6   1       21.32       26.78      4.84 o 
  -4   6   1       40.23       45.57      5.45 o 
  -3   6   1      125.87      127.48      5.67 o 
  -2   6   1      313.61      296.33      9.80 o 
  -1   6   1     1656.34     1623.04     44.67 o 
   0   6   1      861.40      813.50     29.23 o 
   1   6   1     1652.95     1675.80     42.67 o 
   2   6   1      288.42      275.48      8.07 o 
   3   6   1      130.17      131.98      6.15 o 
   4   6   1       41.13       40.99      3.53 o 
   5   6   1       21.60       27.38      4.01 o 
   6   6   1      220.94      202.26     18.86 o 
   7   6   1        6.79       12.53      6.22 o 
   8   6   1       29.62       51.86     14.62 o 
  -8   7   1        4.48        4.71     11.08 o 
  -7   7   1      197.24      208.60     15.64 o 
  -6   7   1      168.56      158.17     17.68 o 
  -5   7   1      544.34      515.23     17.31 o 
  -4   7   1      132.85      131.54      9.78 o 
  -3   7   1       46.20       48.06      4.18 o 
  -2   7   1      279.52      261.50     10.17 o 
  -1   7   1     1062.36     1123.01     33.95 o 
   0   7   1      282.40      312.34     19.80 o 
   1   7   1     1077.34     1118.30     36.54 o 
   2   7   1      287.20      304.56     17.92 o 
   3   7   1       39.95       32.52      3.86 o 
   4   7   1      133.24      131.46      6.20 o 
   5   7   1      533.94      512.71     29.47 o 
   6   7   1      168.75      167.60     18.15 o 
   7   7   1      198.65      235.49     21.69 o 
   8   7   1        4.07        0.24      9.90 o 
  -7   8   1       21.04       18.15      7.88 o 
  -6   8   1       64.54       82.51     14.62 o 
  -5   8   1      135.90      144.74     17.68 o 
  -4   8   1      153.19      151.13      7.92 o 
  -3   8   1      345.01      367.96     15.28 o 
  -2   8   1      320.16      327.64     17.09 o 
  -1   8   1      838.39      863.71     36.30 o 
   0   8   1      385.77      377.92     16.41 o 
   1   8   1      843.53      804.13     24.20 o 
   2   8   1      315.87      281.43     14.19 o 
   3   8   1      336.61      363.98     15.85 o 
   4   8   1      147.01      143.53      6.94 o 
   5   8   1      135.22      139.55     17.44 o 
   6   8   1       67.14       51.62     12.26 o 
   7   8   1       19.74       30.17     10.14 o 
  -7   9   1      117.21      142.85     19.33 o 
  -6   9   1      101.58      133.66     18.62 o 
  -5   9   1      240.33      250.11     23.57 o 
  -4   9   1       54.92       57.61      7.45 o 
  -3   9   1      286.72      277.32     12.14 o 
  -2   9   1      230.97      239.83     14.19 o 
  -1   9   1       54.43       45.17      7.58 o 
   0   9   1        0.66        1.70      5.07 o 
   1   9   1       52.88       47.80     11.20 o 
   2   9   1      234.97      234.92     20.27 o 
   3   9   1      291.06      282.88     14.99 o 
   4   9   1       54.68       55.76     10.73 o 
   5   9   1      239.81      254.82     23.57 o 
   6   9   1      100.41      108.20     16.97 o 
   7   9   1      117.75      143.79     19.09 o 
  -6  10   1        7.71       -1.41      7.78 o 
  -5  10   1        6.72       21.45     10.14 o 
  -4  10   1       30.31       26.13     10.37 o 
  -3  10   1      337.13      338.06     17.62 o 
  -2  10   1      122.14      103.49     16.97 o 
  -1  10   1      167.44      181.78     22.16 o 
   0  10   1       41.21       42.83      8.13 o 
   1  10   1      173.26      174.13     13.16 o 
   2  10   1      125.39      111.65     18.50 o 
   3  10   1      336.92      351.74     17.71 o 
   4  10   1       32.16       43.85     12.02 o 
   5  10   1        6.71        6.84      8.01 o 
   6  10   1        6.82        8.72      8.25 o 
  -5  11   1      101.98      103.72     17.68 o 
  -4  11   1       12.03        3.30      8.96 o 
  -3  11   1      192.08      196.35     14.53 o 
  -2  11   1        0.39        1.51      5.16 o 
  -1  11   1       75.80       80.45     10.32 o 
   0  11   1      157.17      151.43     13.00 o 
   1  11   1       73.88       79.51     10.33 o 
   2  11   1        0.39       -3.12      5.78 o 
   3  11   1      192.71      183.59     23.93 o 
   4  11   1       12.32       21.69      9.90 o 
   5  11   1      104.14      109.38     19.09 o 
  -4  12   1      105.56      110.32     18.86 o 
  -3  12   1       76.68       97.95     11.38 o 
  -2  12   1       57.17       41.07      8.53 o 
  -1  12   1       77.05       78.92     10.47 o 
   0  12   1      137.43      136.49     14.14 o 
   1  12   1       77.71       89.16     11.32 o 
   2  12   1       57.51       35.23      8.49 o 
   3  12   1       79.42      109.81     11.78 o 
   4  12   1      103.20      115.27     20.27 o 
  -3  13   1        4.45        5.19      8.49 o 
  -2  13   1       14.67       20.80      7.72 o 
  -1  13   1        2.82        1.02      6.06 o 
   0  13   1        0.08        0.83      6.17 o 
   1  13   1        3.10       -7.02      7.02 o 
   2  13   1       14.92       13.66      8.84 o 
   3  13   1        4.49       -7.07     10.37 o 
   1   0   2     1718.58     1720.82     27.34 o 
   2   0   2     5877.34     5776.00     62.82 o 
   3   0   2     4074.80     4140.70     40.92 o 
   4   0   2      509.43      525.00     10.12 o 
   5   0   2     1143.54     1125.33     19.58 o 
   6   0   2      593.39      580.05     21.92 o 
   7   0   2       36.76       36.88      9.07 o 
   8   0   2       12.06       21.27     11.55 o 
   9   0   2        4.36       41.96     15.09 o 
  -9   1   2       26.86       54.92     16.50 o 
  -8   1   2      156.36      189.31     15.50 o 
  -7   1   2      571.72      549.86     22.82 o 
  -6   1   2      340.72      307.88     16.22 o 
  -5   1   2      485.40      471.85     14.85 o 
  -4   1   2       92.55      107.10      5.43 o 
  -3   1   2      774.45      807.75     12.40 o 
  -2   1   2     1915.66     2071.92     27.45 o 
  -1   1   2     6622.59     6497.77     61.73 o 
   1   1   2     6651.66     6572.12     51.45 o 
   2   1   2     1970.23     2132.74     26.91 o 
   3   1   2      785.30      812.01     12.47 o 
   4   1   2       91.65       95.81      4.86 o 
   5   1   2      485.88      470.56     10.03 o 
   6   1   2      334.44      336.49     18.14 o 
   7   1   2      584.57      578.01     33.00 o 
   8   1   2      155.45      175.85     20.98 o 
   9   1   2       25.36       43.85     14.85 o 
  -9   2   2       34.30       58.93     17.44 o 
  -8   2   2       45.42       45.37     19.33 o 
  -7   2   2      257.42      258.00     15.29 o 
  -6   2   2      906.27      898.13     40.07 o 
  -5   2   2     1091.06     1086.73     24.72 o 
  -4   2   2      594.83      561.06     15.25 o 
  -3   2   2     1056.23     1102.97     20.41 o 
  -2   2   2     5147.11     5079.02     77.55 o 
  -1   2   2     5354.38     5340.51     53.71 o 
   0   2   2     3560.57     3472.45     38.34 o 
   1   2   2     5355.06     5450.72     45.86 o 
   2   2   2     5131.72     5048.57     40.86 o 
   3   2   2     1090.45     1140.21     16.59 o 
   4   2   2      575.47      534.63     19.09 o 
   5   2   2     1070.64     1068.02     47.85 o 
   6   2   2      922.03      912.83     22.88 o 
   7   2   2      256.54      244.45     21.92 o 
   8   2   2       45.26       49.97     12.97 o 
   9   2   2       33.46       45.26     14.14 o 
  -9   3   2       96.37      102.31     18.62 o 
  -8   3   2      103.40       88.82     11.20 o 
  -7   3   2      200.05      225.67     10.97 o 
  -6   3   2      395.38      381.12     18.88 o 
  -5   3   2      243.25      237.36      6.90 o 
  -4   3   2      373.51      348.47     14.85 o 
  -3   3   2     1515.86     1577.76     26.43 o 
  -2   3   2      253.27      258.36     12.02 o 
  -1   3   2     2422.32     2377.70     80.50 o 
   0   3   2     2866.24     2828.46     54.57 o 
   1   3   2     2435.19     2344.79     24.89 o 
   2   3   2      258.04      258.71      7.18 o 
   3   3   2     1499.98     1517.50     14.82 o 
   4   3   2      360.81      356.73     10.41 o 
   5   3   2      241.56      236.22      9.50 o 
   6   3   2      405.79      374.38     11.70 o 
   7   3   2      211.79      215.60      9.61 o 
   8   3   2      107.85      113.86     17.92 o 
   9   3   2       97.76      115.27     19.09 o 
  -9   4   2       47.83       53.51     15.09 o 
  -8   4   2        0.50        4.24     10.37 o 
  -7   4   2      143.24      151.88     12.38 o 
  -6   4   2       78.80       85.58      7.04 o 
  -5   4   2      289.65      291.28     10.92 o 
  -4   4   2      837.71      802.04     19.67 o 
  -3   4   2      313.60      332.35     11.60 o 
  -2   4   2      379.57      360.18     17.09 o 
  -1   4   2     2403.15     2544.35     48.91 o 
   0   4   2     9036.92     9076.69    136.49 o 
   1   4   2     2445.86     2625.37     60.58 o 
   2   4   2      372.98      347.59     12.92 o 
   3   4   2      334.66      359.33      8.22 o 
   4   4   2      854.67      796.79     11.30 o 
   5   4   2      285.62      275.10     10.33 o 
   6   4   2       83.95       88.85      6.68 o 
   7   4   2      141.66      138.73     19.57 o 
   8   4   2        0.38      -13.44     13.44 o 
   9   4   2       47.34       45.26     15.79 o 
  -8   5   2       92.05       87.69     17.44 o 
  -7   5   2       84.59       97.12     10.65 o 
  -6   5   2      265.61      264.60     11.31 o 
  -5   5   2      178.54      191.44     12.38 o 
  -4   5   2        8.77        9.91      4.03 o 
  -3   5   2      253.65      231.48     10.19 o 
  -2   5   2      682.98      676.45     13.53 o 
  -1   5   2        2.35        5.92      2.48 o 
   0   5   2       20.39       18.79      3.10 o 
   1   5   2        3.90        6.35      2.88 o 
   2   5   2      676.91      677.82     15.67 o 
   3   5   2      257.16      237.74      5.79 o 
   4   5   2       11.04       12.09      1.96 o 
   5   5   2      182.58      170.69      7.82 o 
   6   5   2      255.20      212.86     17.44 o 
   7   5   2       80.96       82.73      9.51 o 
   8   5   2       88.34       89.11     17.21 o 
  -8   6   2       84.36       64.12     14.85 o 
  -7   6   2       73.14       75.34      9.91 o 
  -6   6   2      121.33      123.17      8.14 o 
  -5   6   2      797.50      827.68     22.48 o 
  -4   6   2       19.52       20.02      4.45 o 
  -3   6   2      999.84      942.24     15.72 o 
  -2   6   2       51.68       64.14      4.62 o 
  -1   6   2     2618.27     2635.34     37.34 o 
   0   6   2      117.68      124.78     10.25 o 
   1   6   2     2608.72     2532.67     55.87 o 
   2   6   2       50.73       45.02      6.84 o 
   3   6   2      988.50      958.75     16.10 o 
   4   6   2       19.85       19.38      3.85 o 
   5   6   2      792.62      744.58     16.56 o 
   6   6   2      122.02      132.01     15.09 o 
   7   6   2       71.25       81.80     12.73 o 
   8   6   2       84.60       93.35     16.97 o 
  -8   7   2       81.66      100.89     20.04 o 
  -7   7   2       16.98       16.88      6.64 o 
  -6   7   2      167.03      159.82     17.92 o 
  -5   7   2       92.32      106.22      8.58 o 
  -4   7   2       33.54       41.46      5.67 o 
  -3   7   2      225.74      233.98      9.42 o 
  -2   7   2      252.93      253.88      9.85 o 
  -1   7   2      256.34      258.47      9.21 o 
   0   7   2      447.48      459.44     23.81 o 
   1   7   2      250.60      265.20     17.21 o 
   2   7   2      253.44      239.68     13.32 o 
   3   7   2      225.21      249.58     12.06 o 
   4   7   2       34.57       32.94      3.12 o 
   5   7   2       94.51       88.40     13.44 o 
   6   7   2      164.45      140.26     16.50 o 
   7   7   2       17.22       10.84      7.54 o 
   8   7   2       79.25       83.68     17.92 o 
  -7   8   2       61.41       69.65      9.89 o 
  -6   8   2       58.27       68.36     13.44 o 
  -5   8   2       54.28       30.41     10.61 o 
  -4   8   2      304.88      327.63     14.61 o 
  -3   8   2     1090.40     1080.92     38.90 o 
  -2   8   2       69.06       76.43      5.57 o 
  -1   8   2      390.03      402.78     16.31 o 
   0   8   2      230.78      199.90     17.44 o 
   1   8   2      385.26      367.47     16.24 o 
   2   8   2       68.01       73.79      8.38 o 
   3   8   2     1089.95     1085.64     27.73 o 
   4   8   2      300.94      311.44     14.14 o 
   5   8   2       56.43       59.88     12.26 o 
   6   8   2       56.41       44.32     11.31 o 
   7   8   2       63.96       76.85     13.91 o 
  -7   9   2       93.93      110.17     13.18 o 
  -6   9   2       59.83       89.58     16.03 o 
  -5   9   2       24.98       17.44     10.14 o 
  -4   9   2       50.29       50.10      5.51 o 
  -3   9   2        8.20        3.47      4.39 o 
  -2   9   2      359.55      365.27     16.57 o 
  -1   9   2      134.53      132.48     16.27 o 
   0   9   2        7.66        9.66      5.87 o 
   1   9   2      129.21      138.69     11.25 o 
   2   9   2      362.20      346.00     16.88 o 
   3   9   2        8.68       11.19      4.88 o 
   4   9   2       50.46       44.79      6.85 o 
   5   9   2       23.69       30.41     11.08 o 
   6   9   2       59.36       77.79     14.85 o 
   7   9   2       94.71      132.24     18.39 o 
  -6  10   2       95.49      106.31     17.68 o 
  -5  10   2       24.89       36.07     12.26 o 
  -4  10   2       85.10       92.03      9.90 o 
  -3  10   2      182.60      197.19     14.70 o 
  -2  10   2      180.29      204.77     14.09 o 
  -1  10   2      233.74      249.88     15.48 o 
   0  10   2      443.51      458.70     20.65 o 
   1  10   2      234.99      242.85     15.63 o 
   2  10   2      176.18      178.20     12.99 o 
   3  10   2      184.84      204.81     13.76 o 
   4  10   2       84.30       65.30     14.14 o 
   5  10   2       26.47       28.52     10.84 o 
   6  10   2       95.23      132.48     19.09 o 
  -5  11   2       55.07       70.01     16.03 o 
  -4  11   2       79.42       70.48     16.03 o 
  -3  11   2      110.54      100.48     10.97 o 
  -2  11   2        4.91        6.56      5.43 o 
  -1  11   2       91.12       90.46     10.42 o 
   0  11   2      273.73      268.81     16.92 o 
   1  11   2       93.34       96.81     11.15 o 
   2  11   2        4.85       -3.65      5.53 o 
   3  11   2      112.76      109.10     11.32 o 
   4  11   2       78.79       61.76     14.14 o 
   5  11   2       54.86       57.28     14.85 o 
  -4  12   2       22.77       38.42     13.67 o 
  -3  12   2       14.25        9.22      5.73 o 
  -2  12   2      141.64      139.59     13.23 o 
  -1  12   2       12.19       16.19      7.48 o 
   0  12   2      165.89      175.72     14.81 o 
   1  12   2       12.03        4.74      6.38 o 
   2  12   2      147.57      147.69     13.57 o 
   3  12   2       13.16       15.06      6.17 o 
   4  12   2       22.20       45.50     13.67 o 
  -3  13   2       22.16        6.76      6.39 o 
  -2  13   2       32.08       47.20      9.85 o 
  -1  13   2       15.70       21.12      8.13 o 
   0  13   2       27.27       10.69     10.84 o 
   1  13   2       16.24       12.70      6.97 o 
   2  13   2       31.19       28.86      7.55 o 
   3  13   2       21.65        7.07     11.08 o 
   1   0   3     3763.84     3596.68     72.96 o 
   2   0   3      131.94      176.88      5.24 o 
   3   0   3      583.26      520.31     12.71 o 
   4   0   3      699.14      781.03     14.24 o 
   5   0   3      292.45      289.07      6.81 o 
   6   0   3     1612.13     1476.41     35.17 o 
   7   0   3      170.96      202.38     22.75 o 
   8   0   3       46.96       63.39     10.80 o 
   9   0   3        2.86       31.82     13.91 o 
  -9   1   3       82.26       88.52     16.74 o 
  -8   1   3      169.61      214.14     16.20 o 
  -7   1   3      314.50      348.11     18.53 o 
  -6   1   3      250.83      249.18     14.97 o 
  -5   1   3      184.93      190.62      9.20 o 
  -4   1   3      150.22      152.37      8.60 o 
  -3   1   3     1288.70     1388.92     22.75 o 
  -2   1   3      626.72      686.65     23.07 o 
  -1   1   3     1288.53     1281.19     26.87 o 
   0   1   3      779.71      779.31     12.74 o 
   1   1   3     1250.32     1270.34     15.15 o 
   2   1   3      621.16      664.90     12.02 o 
   3   1   3     1264.09     1352.14     31.59 o 
   4   1   3      148.82      157.15      7.02 o 
   5   1   3      185.70      187.89      7.70 o 
   6   1   3      244.59      245.20     12.85 o 
   7   1   3      311.99      303.62     24.28 o 
   8   1   3      170.28      181.75     21.22 o 
   9   1   3       84.29      105.37     17.68 o 
  -9   2   3       30.25       95.94     18.86 o 
  -8   2   3       31.23       62.21      9.94 o 
  -7   2   3      109.05       92.70     10.14 o 
  -6   2   3      286.28      295.19     26.28 o 
  -5   2   3       15.17       16.35      4.07 o 
  -4   2   3      461.21      463.68     14.17 o 
  -3   2   3     1631.98     1652.84     57.75 o 
  -2   2   3     1095.89     1036.51     15.39 o 
  -1   2   3    23037.55    22668.99    259.54 o 
   0   2   3      437.88      388.75      9.57 o 
   1   2   3    22931.64    23467.30    173.86 o 
   2   2   3     1083.30     1085.89     14.74 o 
   3   2   3     1588.89     1612.66     25.61 o 
   4   2   3      470.52      449.06     17.44 o 
   5   2   3       12.02        5.85      3.54 o 
   6   2   3      299.15      277.84     12.21 o 
   7   2   3      103.78       83.92     13.44 o 
   8   2   3       29.33       48.56     12.97 o 
   9   2   3       31.04        9.43     10.37 o 
  -9   3   3       24.80       38.66     16.74 o 
  -8   3   3      184.41      215.28     15.22 o 
  -7   3   3      319.38      326.89     38.19 o 
  -6   3   3      396.68      347.68     16.13 o 
  -5   3   3      724.10      753.53     17.59 o 
  -4   3   3      351.01      366.10     13.24 o 
  -3   3   3      323.24      379.74     13.44 o 
  -2   3   3      712.96      724.63     22.16 o 
  -1   3   3     1199.57     1309.56     14.98 o 
   0   3   3     5899.17     5911.18     63.84 o 
   1   3   3     1225.05     1336.79     24.33 o 
   2   3   3      728.08      767.47     14.33 o 
   3   3   3      348.44      387.89     11.42 o 
   4   3   3      352.79      361.95     10.03 o 
   5   3   3      717.49      682.44     25.34 o 
   6   3   3      389.54      363.03     11.21 o 
   7   3   3      323.63      305.53     14.39 o 
   8   3   3      186.67      198.01     22.63 o 
   9   3   3       25.93       13.44     10.61 o 
  -8   4   3       71.58       90.05     17.68 o 
  -7   4   3      222.10      222.66     11.21 o 
  -6   4   3      354.89      388.71     15.17 o 
  -5   4   3      363.38      333.15     15.53 o 
  -4   4   3      265.31      278.61     13.55 o 
  -3   4   3      203.11      179.29     14.03 o 
  -2   4   3      154.29      177.03     11.31 o 
  -1   4   3       97.34       99.72      4.78 o 
   0   4   3       29.43       27.64      3.17 o 
   1   4   3       92.48       86.81      4.79 o 
   2   4   3      161.68      183.83      7.41 o 
   3   4   3      210.21      175.42     13.08 o 
   4   4   3      258.78      254.72      9.55 o 
   5   4   3      366.40      359.63     10.98 o 
   6   4   3      356.82      373.39     12.62 o 
   7   4   3      218.14      220.04     19.45 o 
   8   4   3       72.57       64.12     15.09 o 
  -8   5   3       69.94       63.41     15.32 o 
  -7   5   3      505.40      511.70     17.10 o 
  -6   5   3      243.09      252.92     11.43 o 
  -5   5   3      658.56      669.09     22.30 o 
  -4   5   3      431.26      446.55     20.98 o 
  -3   5   3       18.18       28.77      4.87 o 
  -2   5   3     1658.87     1758.29     24.28 o 
  -1   5   3     1308.15     1347.40     24.40 o 
   0   5   3     1084.26     1132.04     23.33 o 
   1   5   3     1293.27     1377.78     26.05 o 
   2   5   3     1627.13     1722.94     38.66 o 
   3   5   3       22.32       31.59      4.95 o 
   4   5   3      429.85      400.70     16.84 o 
   5   5   3      665.67      620.97     28.05 o 
   6   5   3      242.12      229.84     17.92 o 
   7   5   3      502.11      516.01     21.35 o 
   8   5   3       68.41       97.12     17.68 o 
  -8   6   3       11.78       20.74     13.20 o 
  -7   6   3      189.08      181.50     14.33 o 
  -6   6   3       34.86       35.53      6.60 o 
  -5   6   3       39.21       37.82      6.04 o 
  -4   6   3      423.76      421.39     15.79 o 
  -3   6   3      126.03      124.47      8.61 o 
  -2   6   3      643.68      639.97     20.74 o 
  -1   6   3      879.92      918.47     19.24 o 
   0   6   3     2489.45     2577.07     41.09 o 
   1   6   3      872.48      890.35     29.94 o 
   2   6   3      667.84      668.53     24.28 o 
   3   6   3      128.67      114.45      8.96 o 
   4   6   3      426.54      408.28     13.34 o 
   5   6   3       38.18       49.74     10.37 o 
   6   6   3       30.46       24.04      8.01 o 
   7   6   3      192.75      175.85     17.68 o 
   8   6   3       11.43       -0.71      9.90 o 
  -8   7   3       26.85       33.06      8.72 o 
  -7   7   3      140.11      157.71     14.13 o 
  -6   7   3       28.64       13.62     15.44 o 
  -5   7   3       41.31       44.40      6.54 o 
  -4   7   3        4.18       11.02      9.31 o 
  -3   7   3        8.76        9.08      4.59 o 
  -2   7   3      375.86      368.63     10.34 o 
  -1   7   3      223.99      224.45     10.18 o 
   0   7   3      172.16      189.36     11.15 o 
   1   7   3      236.09      218.52     16.50 o 
   2   7   3      388.32      364.91     19.80 o 
   3   7   3        7.43        4.00      8.37 o 
   4   7   3        3.13       14.22      5.78 o 
   5   7   3       39.13       33.94      8.72 o 
   6   7   3       29.36       19.09      8.96 o 
   7   7   3      142.02      139.79     16.97 o 
   8   7   3       27.76       25.69     12.73 o 
  -7   8   3       13.16        6.23      7.12 o 
  -6   8   3       90.69       99.48     16.03 o 
  -5   8   3       41.39       51.23      8.25 o 
  -4   8   3      126.84      146.97     18.50 o 
  -3   8   3       83.51       72.13      8.33 o 
  -2   8   3     1317.26     1314.40     38.66 o 
  -1   8   3      223.00      230.62     29.35 o 
   0   8   3      623.46      586.02     28.99 o 
   1   8   3      223.29      239.97     18.39 o 
   2   8   3     1329.06     1276.59     30.81 o 
   3   8   3       89.86       76.15     10.49 o 
   4   8   3      118.19      114.00      8.76 o 
   5   8   3       42.39       49.97     12.02 o 
   6   8   3       90.47       90.28     14.38 o 
   7   8   3       12.90       15.56      8.96 o 
  -7   9   3        6.56        2.36      6.54 o 
  -6   9   3       54.06       65.06     13.91 o 
  -5   9   3        9.47       15.09      8.72 o 
  -4   9   3      119.13      120.73     10.23 o 
  -3   9   3      347.84      338.04     20.98 o 
  -2   9   3      309.00      339.80     16.31 o 
  -1   9   3       55.81       47.73      7.36 o 
   0   9   3       38.26       27.11      9.19 o 
   1   9   3       56.34       50.21     10.84 o 
   2   9   3      300.07      306.67     17.92 o 
   3   9   3      344.54      337.76     16.85 o 
   4   9   3      115.62       92.64     16.03 o 
   5   9   3        9.09       18.39     10.37 o 
   6   9   3       53.75       47.62     12.26 o 
   7   9   3        6.88       -1.89      7.07 o 
  -6  10   3       27.37       31.12     11.55 o 
  -5  10   3       45.70       62.94     13.67 o 
  -4  10   3        2.13       -0.23      5.18 o 
  -3  10   3      121.27      127.56     19.09 o 
  -2  10   3      762.32      769.65     25.60 o 
  -1  10   3       17.44       15.56      9.43 o 
   0  10   3      165.13      172.21     13.42 o 
   1  10   3       19.18        5.48      5.75 o 
   2  10   3      757.89      747.65     26.25 o 
   3  10   3      124.57      111.60     10.48 o 
   4  10   3        2.98       -3.30      9.19 o 
   5  10   3       45.69       61.53     13.91 o 
   6  10   3       26.45       39.37     12.97 o 
  -5  11   3       54.91       37.95     12.02 o 
  -4  11   3      197.25      196.36     23.34 o 
  -3  11   3       19.21       21.41      5.56 o 
  -2  11   3       38.84       48.81     15.56 o 
  -1  11   3       49.10       50.57      8.93 o 
   0  11   3       52.15       50.22      8.53 o 
   1  11   3       48.65       63.49      9.06 o 
   2  11   3       41.59       55.46     17.56 o 
   3  11   3       19.27       15.06      5.89 o 
   4  11   3      198.03      210.27     23.57 o 
   5  11   3       54.30       89.11     17.21 o 
  -4  12   3       51.32       21.22     10.14 o 
  -3  12   3       33.54       45.86      8.95 o 
  -2  12   3       81.65       80.77     10.74 o 
  -1  12   3       72.11       87.73     11.20 o 
   0  12   3       42.58       40.38      8.38 o 
   1  12   3       72.97       86.54     11.18 o 
   2  12   3       79.35       76.54     10.80 o 
   3  12   3       33.05       30.51      7.19 o 
   4  12   3       52.76       48.80     13.44 o 
  -2  13   3       11.04        6.96      5.43 o 
  -1  13   3       13.46        6.50      6.48 o 
   0  13   3        1.43        8.71      6.95 o 
   1  13   3       13.50       20.31      8.25 o 
   2  13   3       10.24       15.10      6.31 o 
   0   0   4     3624.93     3909.57     58.93 o 
   1   0   4     5917.88     5841.31     48.77 o 
   2   0   4        6.65       10.31      2.70 o 
   3   0   4     5413.88     5656.40     50.76 o 
   4   0   4      143.30      142.57      6.04 o 
   5   0   4      395.58      409.08      9.46 o 
   6   0   4      306.25      290.53     15.60 o 
   7   0   4      225.56      211.92     15.00 o 
   8   0   4      137.34      156.05     18.62 o 
   9   0   4        1.55       22.16     11.31 o 
  -9   1   4       77.66      104.56     12.46 o 
  -8   1   4       20.18       28.18      8.75 o 
  -7   1   4      888.67      830.56     27.76 o 
  -6   1   4       48.40       47.90      8.39 o 
  -5   1   4     1900.33     1800.63     26.70 o 
  -4   1   4     1132.30     1149.59     21.77 o 
  -3   1   4     2655.12     2570.15     29.04 o 
  -2   1   4     3590.72     3656.05     30.38 o 
  -1   1   4      869.08      861.36     11.25 o 
   0   1   4     8141.32     8318.56     55.10 o 
   1   1   4      889.29      871.75     12.69 o 
   2   1   4     3615.83     3777.02     48.69 o 
   3   1   4     2637.54     2511.24     32.59 o 
   4   1   4     1122.85     1158.37     26.64 o 
   5   1   4     1919.70     1848.43     65.53 o 
   6   1   4       51.30       44.30     10.84 o 
   7   1   4      913.68      804.31     38.19 o 
   8   1   4       20.22       25.93     11.08 o 
   9   1   4       75.37      101.13     17.92 o 
  -9   2   4       44.59       49.16     12.02 o 
  -8   2   4      113.98      141.55     16.62 o 
  -7   2   4      149.81      143.22     12.46 o 
  -6   2   4      133.32      146.46     11.44 o 
  -5   2   4       95.60       87.60      5.70 o 
  -4   2   4      305.17      285.17      9.37 o 
  -3   2   4     2321.22     2370.60     53.63 o 
  -2   2   4     2921.59     2959.09     34.94 o 
  -1   2   4     8110.83     7947.37     54.76 o 
   0   2   4     6113.60     6331.12     66.25 o 
   1   2   4     8273.75     8181.81     67.54 o 
   2   2   4     2949.77     3064.28     44.61 o 
   3   2   4     2343.19     2348.57     28.22 o 
   5   2   4       95.16       95.23      8.72 o 
   6   2   4      132.41      137.05     16.85 o 
   7   2   4      150.23      134.84     16.27 o 
   8   2   4      117.73       99.24     15.79 o 
   9   2   4       44.88       60.11     14.38 o 
  -9   3   4       29.25       38.66     15.56 o 
  -8   3   4       37.03       38.51      7.67 o 
  -7   3   4      127.03      132.72     23.81 o 
  -6   3   4       22.35        6.56      5.01 o 
  -5   3   4      369.43      366.43     12.50 o 
  -4   3   4     1160.47     1117.63     28.76 o 
  -3   3   4     2178.07     2184.62     35.15 o 
  -2   3   4      654.00      681.26     13.99 o 
  -1   3   4     2345.23     2382.98     32.18 o 
   0   3   4     7757.93     8098.57     84.42 o 
   1   3   4     2318.45     2419.65     23.77 o 
   2   3   4      669.21      723.45     11.20 o 
   3   3   4     2205.15     2368.84     44.55 o 
   4   3   4     1182.00     1070.21     21.45 o 
   5   3   4      373.41      356.42     18.62 o 
   6   3   4       23.87       18.76     11.32 o 
   7   3   4      126.17      114.80     16.50 o 
   8   3   4       38.18       21.69     10.61 o 
   9   3   4       29.71       45.26     13.67 o 
  -8   4   4       66.01       70.08     10.73 o 
  -7   4   4        0.86       -0.81      9.31 o 
  -6   4   4       43.09       38.69      7.79 o 
  -5   4   4      317.84      305.26     11.79 o 
  -4   4   4      255.66      227.30      9.54 o 
  -3   4   4      804.61      780.52     42.08 o 
  -2   4   4     1457.93     1353.79     35.12 o 
  -1   4   4     2296.34     2164.38     31.97 o 
   0   4   4     2469.16     2339.34     40.78 o 
   1   4   4     2264.64     2240.22     27.50 o 
   2   4   4     1457.28     1454.92     32.06 o 
   3   4   4      778.43      783.62     15.03 o 
   4   4   4      265.25      240.44     15.79 o 
   5   4   4      317.82      295.19      8.98 o 
   6   4   4       42.84       45.97      9.19 o 
   7   4   4        1.19        0.98     10.49 o 
   8   4   4       68.00       73.08     14.62 o 
  -8   5   4       51.27       47.15     14.38 o 
  -7   5   4       26.58       18.73      6.41 o 
  -6   5   4      255.92      253.66     19.12 o 
  -5   5   4      315.38      316.87     12.25 o 
  -4   5   4      482.92      498.47     17.12 o 
  -3   5   4      275.18      276.34     19.68 o 
  -2   5   4     1560.44     1551.07     23.93 o 
  -1   5   4     2089.76     2241.30     31.38 o 
   0   5   4      969.48      978.70     22.00 o 
   1   5   4     2116.38     2369.40     43.61 o 
   2   5   4     1549.32     1646.33     37.95 o 
   3   5   4      276.52      275.33     12.73 o 
   4   5   4      481.08      469.64     12.49 o 
   5   5   4      306.62      317.06     20.27 o 
   6   5   4      255.70      226.06     17.68 o 
   7   5   4       25.94       20.50      6.28 o 
   8   5   4       52.30       46.44     13.20 o 
  -8   6   4       14.72        7.77      5.64 o 
  -7   6   4       11.61       15.58      9.90 o 
  -6   6   4       75.88       63.41      6.68 o 
  -5   6   4      425.22      440.64     23.93 o 
  -4   6   4      142.23      137.04     10.08 o 
  -3   6   4      106.69      118.26      9.01 o 
  -2   6   4     1281.43     1274.93     20.93 o 
  -1   6   4      982.67      986.96     35.12 o 
   0   6   4     1017.23     1218.29     39.13 o 
   1   6   4      988.22     1027.23     24.01 o 
   2   6   4     1279.95     1274.59     35.12 o 
   3   6   4      100.64      104.43      9.66 o 
   4   6   4      140.10      141.39      8.00 o 
   5   6   4      426.29      396.26     24.52 o 
   6   6   4       71.88       78.26     11.79 o 
   7   6   4       11.42       33.71      9.66 o 
   8   6   4       14.18        1.41     10.61 o 
  -8   7   4       69.19       51.78      8.95 o 
  -7   7   4       53.20       52.89      9.57 o 
  -6   7   4      284.98      263.40     12.59 o 
  -5   7   4      392.36      405.03     17.27 o 
  -4   7   4      687.60      669.36     42.55 o 
  -3   7   4      441.51      437.61     18.74 o 
  -2   7   4       76.08       77.15      4.92 o 
  -1   7   4      307.04      311.34     10.21 o 
   0   7   4        0.02        2.75      4.46 o 
   1   7   4      305.40      288.30     18.39 o 
   2   7   4       82.13       85.57     10.37 o 
   3   7   4      426.00      409.46     19.57 o 
   4   7   4      673.38      676.25     42.31 o 
   5   7   4      395.32      376.22     25.46 o 
   6   7   4      285.61      278.63     22.63 o 
   7   7   4       51.97       57.28     11.55 o 
   8   7   4       68.26       53.27     15.09 o 
  -7   8   4      145.31      137.37     14.85 o 
  -6   8   4       45.13       48.08      9.53 o 
  -5   8   4       11.50       13.89      5.39 o 
  -4   8   4       79.54       79.06      8.65 o 
  -3   8   4      678.54      640.28     49.15 o 
  -2   8   4      321.03      342.33     15.90 o 
  -1   8   4       53.05       66.25      7.83 o 
   0   8   4       21.53       21.33      5.83 o 
   1   8   4       54.40       55.40     10.84 o 
   2   8   4      319.93      280.75     18.62 o 
   3   8   4      670.09      626.91     34.30 o 
   4   8   4       77.19       71.86      7.45 o 
   5   8   4       12.97        7.07      7.78 o 
   6   8   4       43.81       42.20     11.31 o 
   7   8   4      147.62      155.58     18.86 o 
  -7   9   4       27.91       11.55      6.44 o 
  -6   9   4       62.72       69.78     14.62 o 
  -5   9   4       80.50       61.29     13.91 o 
  -4   9   4      861.66      860.60     26.90 o 
  -3   9   4       49.82       56.28     10.49 o 
  -2   9   4      378.32      396.71     17.98 o 
  -1   9   4      182.45      168.21     11.99 o 
   0   9   4       49.76       52.57     11.55 o 
   1   9   4      181.32      157.00     16.50 o 
   2   9   4      389.07      383.53     23.34 o 
   3   9   4       51.37       53.66      7.82 o 
   4   9   4      873.46      895.06     42.90 o 
   5   9   4       77.52       80.38     13.91 o 
   6   9   4       56.18       51.15     12.97 o 
   7   9   4       28.65       28.99     10.37 o 
  -6  10   4       19.87       10.84      8.49 o 
  -5  10   4       66.17       51.39     14.14 o 
  -4  10   4       62.39       53.08      8.25 o 
  -3  10   4       14.02       15.77      5.81 o 
  -2  10   4      374.24      380.62     18.49 o 
  -1  10   4      197.52      218.29     21.45 o 
   0  10   4      287.77      300.32     23.57 o 
   1  10   4      197.78      186.93     18.15 o 
   2  10   4      372.19      354.47     18.26 o 
   3  10   4       14.59       10.07      6.00 o 
   4  10   4       65.91       74.49     14.62 o 
   5  10   4       63.28       58.93     14.14 o 
   6  10   4       20.23       15.56      8.25 o 
  -5  11   4        0.84       -9.19     11.08 o 
  -4  11   4       33.22       40.78     12.02 o 
  -3  11   4       40.97       30.90      7.06 o 
  -2  11   4       36.75       35.60     12.26 o 
  -1  11   4        0.81       -4.48      9.43 o 
   0  11   4      186.37      199.51     20.74 o 
   1  11   4        0.89        5.17      6.16 o 
   2  11   4       35.02       30.67      7.41 o 
   3  11   4       40.90       46.35      8.21 o 
   4  11   4       35.02       28.05     11.08 o 
   5  11   4        0.79       15.09      8.96 o 
  -4  12   4       38.11       15.09     11.08 o 
  -3  12   4       76.22       77.09     11.01 o 
  -2  12   4      297.44      318.88     19.57 o 
  -1  12   4        5.46        4.35      6.49 o 
   0  12   4       44.43       57.82      9.83 o 
   1  12   4        5.78        9.21      5.61 o 
   2  12   4      301.22      294.70     18.35 o 
   3  12   4       77.06       83.45     16.74 o 
   4  12   4       38.79       34.18     13.20 o 
  -2  13   4        0.02       11.64      7.69 o 
  -1  13   4       19.69       28.49     10.49 o 
   0  13   4       42.18       28.53      8.12 o 
   1  13   4       19.60       20.42     12.73 o 
   2  13   4        0.05        6.49      6.49 o 
   1   0   5     4328.88     4102.93     37.51 o 
   2   0   5     3141.70     3073.26     32.24 o 
   3   0   5     3476.85     3504.05     43.62 o 
   4   0   5      875.12      816.82     18.63 o 
   5   0   5      399.41      394.20     10.28 o 
   6   0   5       65.66       52.29      6.72 o 
   7   0   5       53.08       63.18      9.89 o 
   8   0   5       43.74       42.67     12.49 o 
   9   0   5       91.72      104.19     17.68 o 
  -9   1   5        3.60        8.01      8.72 o 
  -8   1   5       67.52       79.50     11.60 o 
  -7   1   5       63.94       74.10      8.12 o 
  -6   1   5      173.47      187.81     13.29 o 
  -5   1   5      385.69      329.83     14.73 o 
  -4   1   5      635.91      700.45     15.81 o 
  -3   1   5     1896.60     2031.41     25.06 o 
  -2   1   5      977.16      978.21     10.56 o 
  -1   1   5     3296.30     3263.23     30.79 o 
   0   1   5     1865.18     1804.53     18.84 o 
   1   1   5     3280.92     3280.87     26.92 o 
   2   1   5      993.33     1003.66     12.50 o 
   3   1   5     1866.78     1942.64     36.07 o 
   4   1   5      623.00      664.99     20.74 o 
   5   1   5      394.10      349.64     16.03 o 
   6   1   5      175.83      166.97      8.24 o 
   7   1   5       67.57       53.98     12.49 o 
   8   1   5       69.68       72.60     13.91 o 
   9   1   5        3.03       19.57     12.26 o 
  -9   2   5       72.71       92.83     12.06 o 
  -8   2   5       65.52       82.58     11.67 o 
  -7   2   5       47.63       47.23      8.63 o 
  -6   2   5      312.52      306.79     12.82 o 
  -5   2   5      572.67      562.16     15.49 o 
  -4   2   5     1410.64     1495.62     35.95 o 
  -3   2   5      218.89      228.42      6.23 o 
  -2   2   5     2732.30     2930.95     30.67 o 
  -1   2   5    14092.56    13812.31     91.98 o 
   0   2   5      702.00      614.93      9.92 o 
   1   2   5    14184.90    14292.86    138.60 o 
   2   2   5     2708.38     3033.35     74.61 o 
   3   2   5      235.98      242.33      8.01 o 
   4   2   5     1429.56     1490.75     30.41 o 
   5   2   5      576.11      592.32     14.53 o 
   6   2   5      308.71      287.89     12.34 o 
   7   2   5       47.48       22.87      9.66 o 
   8   2   5       64.38       59.17     13.20 o 
   9   2   5       74.65       93.35     16.50 o 
  -9   3   5       25.35       49.03     14.85 o 
  -8   3   5       26.41       30.63      8.02 o 
  -7   3   5      300.89      322.57     17.55 o 
  -6   3   5      167.44      182.13     26.28 o 
  -5   3   5      651.58      645.43     23.39 o 
  -4   3   5      234.22      230.03      9.51 o 
  -3   3   5      410.69      408.95      8.38 o 
  -2   3   5      197.96      197.69      6.51 o 
  -1   3   5      340.34      373.61     11.14 o 
   0   3   5       28.71       37.47      4.59 o 
   1   3   5      341.56      381.12     19.80 o 
   2   3   5      183.60      189.81     13.20 o 
   3   3   5      433.95      434.45     14.85 o 
   4   3   5      243.60      228.42      7.54 o 
   5   3   5      656.64      652.79     23.93 o 
   6   3   5      172.67      167.13     12.97 o 
   7   3   5      296.66      280.28     23.81 o 
   8   3   5       26.04        5.66      9.90 o 
   9   3   5       26.45       36.77     12.02 o 
  -8   4   5      165.81      168.42     14.22 o 
  -7   4   5       97.22      108.51     11.79 o 
  -6   4   5      310.88      321.40     13.08 o 
  -5   4   5      301.60      300.56     12.12 o 
  -4   4   5        7.03        2.93      3.56 o 
  -3   4   5     1084.38     1101.57     24.94 o 
  -2   4   5       57.74       64.82      8.72 o 
  -1   4   5      568.65      599.09     15.36 o 
   0   4   5     2876.84     3054.45     42.83 o 
   1   4   5      575.81      589.29     15.81 o 
   2   4   5       57.05       62.94      6.60 o 
   3   4   5     1071.90     1086.95     26.40 o 
   4   4   5        7.36        5.19      4.24 o 
   5   4   5      301.88      247.06      5.78 o 
   6   4   5      307.89      276.04     18.15 o 
   7   4   5       95.82      115.25      9.89 o 
   8   4   5      169.02      198.72     22.63 o 
  -8   5   5      132.06      128.24     20.04 o 
  -7   5   5      211.67      229.46     12.23 o 
  -6   5   5        2.47        5.22      3.88 o 
  -5   5   5      122.48      140.22      8.93 o 
  -4   5   5      635.66      628.88     25.27 o 
  -3   5   5      869.52      847.92     31.00 o 
  -2   5   5      494.98      501.63     22.16 o 
  -1   5   5     1740.03     1803.80     45.26 o 
   0   5   5      760.87      913.13     21.67 o 
   1   5   5     1757.19     1829.67     32.38 o 
   2   5   5      485.41      471.46     19.09 o 
   3   5   5      884.33      874.71     17.58 o 
   5   5   5      112.64      112.91     13.44 o 
   6   5   5        2.58        3.30      6.13 o 
   7   5   5      213.94      227.48     18.15 o 
   8   5   5      131.93      113.39     18.15 o 
  -8   6   5       38.06       25.93     11.31 o 
  -7   6   5       64.75       71.11      9.87 o 
  -6   6   5       30.15       29.51      7.05 o 
  -5   6   5      219.22      238.14     18.03 o 
  -4   6   5     1062.00     1085.33     27.85 o 
  -3   6   5      368.80      346.00     19.33 o 
  -2   6   5      655.69      627.33     19.57 o 
  -1   6   5       41.51       53.37      4.82 o 
   0   6   5        6.05        1.99      5.89 o 
   1   6   5       35.63       54.14      6.61 o 
   2   6   5      661.93      619.50     24.28 o 
   3   6   5      373.93      381.65     17.44 o 
   4   6   5     1073.98     1103.68     28.52 o 
   5   6   5      214.54      193.53     17.68 o 
   6   6   5       30.44       30.88      8.25 o 
   7   6   5       65.40       61.76     11.31 o 
   8   6   5       37.00       41.49     13.67 o 
  -7   7   5       93.09       97.70     11.95 o 
  -6   7   5       85.24       74.88      7.65 o 
  -5   7   5      378.51      366.78     16.93 o 
  -4   7   5      589.52      584.30     23.34 o 
  -3   7   5      124.72      128.34     10.02 o 
  -2   7   5       14.76       14.93      3.68 o 
  -1   7   5        4.43        3.99      2.52 o 
   0   7   5      364.37      386.76     18.62 o 
   1   7   5        3.40        5.80      6.25 o 
   2   7   5       15.99       12.49      6.13 o 
   3   7   5      121.89      112.44     11.08 o 
   4   7   5      594.11      571.07     30.41 o 
   5   7   5      373.04      365.62     25.22 o 
   6   7   5       85.81       82.74     13.67 o 
   7   7   5       91.22       92.88     14.14 o 
  -7   8   5       30.54       17.17     12.26 o 
  -6   8   5        2.49       -1.54      6.40 o 
  -5   8   5       87.07       85.45      9.17 o 
  -4   8   5      455.51      429.73     18.72 o 
  -3   8   5      208.98      214.99     13.16 o 
  -2   8   5      809.46      840.19     25.27 o 
  -1   8   5      639.43      602.72     24.16 o 
   0   8   5     1523.33     1601.47     35.84 o 
   1   8   5      651.99      623.27     29.23 o 
   2   8   5      802.26      786.16     31.82 o 
   3   8   5      198.72      216.40     16.03 o 
   4   8   5      441.04      413.75     16.51 o 
   5   8   5       87.15       73.08     12.73 o 
   6   8   5        2.92        8.01      6.36 o 
   7   8   5       31.26       58.46     12.73 o 
  -6   9   5       13.98        7.81      6.25 o 
  -5   9   5       17.07       24.04     12.02 o 
  -4   9   5      204.77      227.02     14.33 o 
  -3   9   5        3.56        0.99      4.97 o 
  -2   9   5       58.25       62.51      8.15 o 
  -1   9   5      304.95      266.12     15.05 o 
   0   9   5       35.15       31.96      6.64 o 
   1   9   5      304.60      324.60     22.63 o 
   2   9   5       59.13       51.62     10.61 o 
   3   9   5        3.42        4.36      4.87 o 
   4   9   5      204.15      209.56     21.45 o 
   5   9   5       17.09       32.29     11.79 o 
   6   9   5       14.85        8.96      8.49 o 
  -6  10   5        3.10       -3.54      8.96 o 
  -5  10   5       43.29       54.22     14.38 o 
  -4  10   5      107.13      107.47     10.72 o 
  -3  10   5      127.86      116.05     11.10 o 
  -2  10   5      245.82      245.42     15.29 o 
  -1  10   5      496.97      471.88     22.75 o 
   0  10   5      312.03      318.71     24.75 o 
   1  10   5      502.15      483.72     28.99 o 
   2  10   5      234.59      242.57     20.51 o 
   3  10   5      132.87      118.29     10.76 o 
   4  10   5      107.00      111.74     16.74 o 
   5  10   5       43.41       37.48     12.02 o 
   6  10   5        3.11        0.00      7.54 o 
  -5  11   5       23.09       19.80     11.31 o 
  -4  11   5       48.53       78.50     16.03 o 
  -3  11   5       17.12       17.71      6.28 o 
  -2  11   5       73.04       72.98      9.66 o 
  -1  11   5       25.88       41.49     12.73 o 
   0  11   5       22.25       34.65     10.61 o 
   1  11   5       26.84       19.33      9.43 o 
   2  11   5       73.15       76.56     12.49 o 
   3  11   5       18.29       27.37      7.18 o 
   4  11   5       51.91       57.52     13.44 o 
   5  11   5       23.06       25.46     10.37 o 
  -4  12   5       22.31       24.99     11.55 o 
  -3  12   5      176.24      155.35     21.45 o 
  -2  12   5       59.81       87.93     17.44 o 
  -1  12   5       34.58       34.89     11.79 o 
   0  12   5        4.87        5.94      7.31 o 
   1  12   5       33.46       34.58      9.31 o 
   2  12   5       60.62       52.55      9.50 o 
   3  12   5      179.55      177.98     23.10 o 
   4  12   5       22.74       28.99     10.84 o 
  -2  13   5       53.19       60.01     17.92 o 
  -1  13   5       24.67       19.42      8.25 o 
   0  13   5       61.02       75.91     11.21 o 
   1  13   5       23.85       27.30      8.58 o 
   2  13   5       51.01       62.88     10.47 o 
   0   0   6        5.62       13.91      4.71 o 
   1   0   6      484.21      540.78      8.81 o 
   2   0   6     1992.80     1915.42     20.16 o 
   3   0   6      526.86      553.02     18.86 o 
   4   0   6       99.76       86.28      9.19 o 
   5   0   6       21.97       15.57      2.76 o 
   6   0   6      118.85      115.63     15.20 o 
   7   0   6      314.83      305.03     22.63 o 
   8   0   6       15.34       25.93     10.61 o 
   9   0   6       25.61       35.08      8.49 o 
  -9   1   6      121.42      153.93     19.80 o 
  -8   1   6      142.64      155.93     11.81 o 
  -7   1   6      661.66      680.34     20.45 o 
  -6   1   6      105.22      111.76     10.66 o 
  -5   1   6      821.43      845.68     19.23 o 
  -4   1   6     1225.12     1305.35     25.86 o 
  -3   1   6      163.93      165.56      9.19 o 
  -2   1   6     3919.34     3833.75     28.22 o 
  -1   1   6     3562.73     3672.27     40.97 o 
   0   1   6     2699.37     2478.21     25.07 o 
   1   1   6     3573.17     3683.25     30.52 o 
   2   1   6     3890.46     3819.32     58.11 o 
   3   1   6      172.42      174.68      8.96 o 
   4   1   6     1218.60     1280.01     30.41 o 
   5   1   6      844.30      858.37     19.18 o 
   6   1   6      101.99       93.10      6.58 o 
   7   1   6      663.95      652.26     33.95 o 
   8   1   6      139.60      146.15     18.39 o 
   9   1   6      117.48      108.20     17.44 o 
  -9   2   6       10.02       38.25     14.50 o 
  -8   2   6       56.08       57.42     11.79 o 
  -7   2   6       68.32       74.11      9.60 o 
  -6   2   6      610.31      598.46     17.70 o 
  -5   2   6      262.15      255.42     11.70 o 
  -4   2   6     1431.36     1418.80     22.56 o 
  -3   2   6      436.46      485.44     11.64 o 
  -2   2   6      121.20      138.05      4.05 o 
  -1   2   6      141.98      167.45      4.65 o 
   0   2   6       13.58       22.20      3.07 o 
   1   2   6      139.56      186.53      8.66 o 
   2   2   6      105.71      127.67      5.66 o 
   3   2   6      455.38      470.52     12.49 o 
   4   2   6     1443.93     1376.42     28.29 o 
   5   2   6      264.03      241.15     12.02 o 
   6   2   6      636.25      612.27     18.10 o 
   7   2   6       67.84       84.39     14.14 o 
   8   2   6       55.62       41.72     11.55 o 
   9   2   6        9.91       20.27     12.02 o 
  -8   3   6       16.97       18.03      9.19 o 
  -7   3   6      280.74      300.16     22.39 o 
  -6   3   6       34.82       35.95     16.15 o 
  -5   3   6      308.45      298.34     22.63 o 
  -4   3   6      127.73      117.75      7.81 o 
  -3   3   6        5.71        1.92      2.59 o 
  -2   3   6      432.38      448.69     10.50 o 
  -1   3   6      512.07      492.41     10.52 o 
   0   3   6       83.82       69.07      4.67 o 
   1   3   6      498.75      510.59     20.98 o 
   2   3   6      436.52      421.87     30.41 o 
   4   3   6      130.99      122.58      4.95 o 
   5   3   6      301.46      277.69     10.37 o 
   6   3   6       36.45       31.12      6.60 o 
   7   3   6      282.31      295.13     24.04 o 
   8   3   6       16.86       17.21      8.49 o 
  -8   4   6       33.00       46.84     11.67 o 
  -7   4   6        1.06       -1.18      5.67 o 
  -6   4   6      100.39      101.51     10.23 o 
  -5   4   6      328.03      313.70     12.64 o 
  -4   4   6      276.38      276.09     11.04 o 
  -3   4   6      900.57      903.16     14.69 o 
  -2   4   6     1754.92     1782.12     46.44 o 
  -1   4   6     3459.36     3532.17     69.54 o 
   0   4   6     3260.97     3381.45     49.39 o 
   1   4   6     3436.31     3580.28     48.64 o 
   2   4   6     1753.19     1807.41     40.43 o 
   3   4   6      933.65      934.43     22.63 o 
   4   4   6      264.37      245.87     12.97 o 
   5   4   6      323.00      318.00     19.33 o 
   6   4   6      101.18       73.78     10.37 o 
   7   4   6        1.32        2.36      9.43 o 
   8   4   6       33.91       45.50     13.20 o 
  -8   5   6       27.85       60.35     15.09 o 
  -7   5   6      158.35      154.41     14.14 o 
  -6   5   6      437.64      438.28     15.96 o 
  -5   5   6      109.01      111.43      8.71 o 
  -4   5   6      157.44      147.62     11.16 o 
  -3   5   6       62.70       61.31      9.19 o 
  -2   5   6      424.79      449.30     21.92 o 
  -1   5   6     1440.63     1527.53     42.43 o 
   0   5   6     1112.33     1115.19     41.13 o 
   1   5   6     1431.16     1479.17     35.36 o 
   2   5   6      423.53      412.28     14.38 o 
   3   5   6       62.46       68.96      4.99 o 
   4   5   6      154.62      136.72     10.14 o 
   5   5   6      106.85      110.09     12.73 o 
   6   5   6      434.90      365.85     22.63 o 
   7   5   6      157.79      156.05     15.09 o 
   8   5   6       30.09       35.60     12.73 o 
  -8   6   6       29.06       19.33     11.79 o 
  -7   6   6      167.13      182.36     13.14 o 
  -6   6   6       53.69       52.30      6.54 o 
  -5   6   6       51.10       57.53      6.60 o 
  -4   6   6      330.51      330.98     18.74 o 
  -3   6   6      225.41      224.12     16.27 o 
  -2   6   6       30.94       35.87      2.89 o 
  -1   6   6     1528.89     1541.24     23.21 o 
   0   6   6        0.02        0.00      4.49 o 
   1   6   6     1532.30     1538.65     70.72 o 
   2   6   6       33.35       48.32      8.25 o 
   3   6   6      207.67      229.13     13.91 o 
   5   6   6       56.51       56.34     10.84 o 
   6   6   6       51.61       57.99     10.84 o 
   7   6   6      164.87      164.54     16.97 o 
   8   6   6       28.85       12.97      9.90 o 
  -7   7   6       58.34       53.80      9.03 o 
  -6   7   6      147.24      162.52     12.70 o 
  -5   7   6       87.13       88.47     11.46 o 
  -4   7   6      290.41      311.84     29.11 o 
  -3   7   6      546.50      545.49     61.88 o 
  -2   7   6      585.90      558.88     16.23 o 
  -1   7   6      218.13      208.81      8.48 o 
   0   7   6      274.23      282.43     14.08 o 
   1   7   6      205.95      204.52     12.02 o 
   2   7   6      579.50      583.67     25.93 o 
   3   7   6      535.20      549.25     23.57 o 
   4   7   6      290.05      314.93     16.50 o 
   5   7   6       84.50       88.40     13.67 o 
   6   7   6      146.94      159.12     17.68 o 
   7   7   6       57.29       57.75     12.02 o 
  -7   8   6        8.29       29.11      8.33 o 
  -6   8   6       10.62       22.17      7.91 o 
  -5   8   6       33.33       24.20      6.06 o 
  -4   8   6      305.31      307.78     16.21 o 
  -3   8   6      154.02      153.04     18.98 o 
  -2   8   6        7.08        5.81      9.90 o 
  -1   8   6       30.66       39.69      7.42 o 
   0   8   6        2.71        6.10      5.97 o 
   1   8   6       32.16       33.84      7.02 o 
   2   8   6        8.18       10.84      7.54 o 
   3   8   6      155.57      158.88     14.38 o 
   4   8   6      303.26      313.99     24.75 o 
   5   8   6       31.46       15.56      8.96 o 
   6   8   6       11.22       15.56      8.96 o 
   7   8   6        8.10       25.22      9.43 o 
  -6   9   6       42.74       56.18     14.03 o 
  -5   9   6      258.38      244.85     15.46 o 
  -4   9   6       30.89       34.06      7.28 o 
  -3   9   6      173.50      176.13     12.91 o 
  -2   9   6      231.34      231.98     16.27 o 
  -1   9   6      466.89      493.73     20.71 o 
   0   9   6        0.90       -3.69      5.33 o 
   1   9   6      463.78      482.07     27.82 o 
   2   9   6      235.08      248.69     19.33 o 
   3   9   6      180.02      174.91     15.56 o 
   4   9   6       33.30       22.16     10.37 o 
   5   9   6      256.69      232.43     23.10 o 
   6   9   6       42.75       49.97     12.49 o 
  -6  10   6        0.79       -3.10      6.57 o 
  -5  10   6       33.95       35.12     12.73 o 
  -4  10   6       94.24      104.76     10.57 o 
  -3  10   6      191.44      196.48     14.16 o 
  -2  10   6       72.50       66.53      9.29 o 
  -1  10   6       36.04       36.14      7.40 o 
   0  10   6      113.16      117.63     16.03 o 
   1  10   6       33.80       53.27     12.02 o 
   2  10   6       77.06       68.60     12.02 o 
   3  10   6      192.13      187.76     13.47 o 
   4  10   6       96.85      104.43     16.97 o 
   5  10   6       35.43       50.45     12.49 o 
   6  10   6        1.06       -0.71      7.54 o 
  -5  11   6        4.63       17.44     12.02 o 
  -4  11   6       45.57       36.54     12.02 o 
  -3  11   6       46.97       51.53      8.72 o 
  -2  11   6       10.78       11.49      6.14 o 
  -1  11   6       56.76       52.10      8.92 o 
   0  11   6       78.78       68.83     13.44 o 
   1  11   6       58.14       58.46     12.97 o 
   2  11   6       10.22       12.18      5.47 o 
   3  11   6       44.70       38.16      7.47 o 
   4  11   6       45.32       41.49     12.26 o 
   5  11   6        5.17       10.37      8.49 o 
  -4  12   6       55.15       35.60     13.67 o 
  -3  12   6       61.10       83.68     16.97 o 
  -2  12   6       87.90      104.77     11.89 o 
  -1  12   6        8.29        6.60      8.96 o 
   0  12   6        3.68        1.65      8.49 o 
   1  12   6        8.64       28.63     11.32 o 
   2  12   6       87.82      102.96     11.61 o 
   3  12   6       62.80       70.01     16.27 o 
   4  12   6       56.28       40.55     12.73 o 
  -2  13   6       63.75       73.44     11.47 o 
  -1  13   6        9.45       11.39      6.29 o 
   0  13   6       30.22       39.96     10.37 o 
   1  13   6        9.75       14.43      6.98 o 
   2  13   6       63.53       68.98     10.97 o 
   1   0   7      534.62      455.04      8.55 o 
   2   0   7      115.02      106.01      5.09 o 
   3   0   7       12.41       11.69      6.95 o 
   4   0   7     1870.81     1804.51     42.43 o 
   5   0   7      145.17      112.68     11.79 o 
   6   0   7      389.74      390.60     22.63 o 
   7   0   7      284.21      272.27     21.22 o 
   8   0   7       87.63      123.18     12.16 o 
   9   0   7       49.74       51.67      9.42 o 
  -9   1   7        5.48        9.19      8.96 o 
  -8   1   7       46.06       56.18     12.49 o 
  -7   1   7      145.13      158.88     10.56 o 
  -6   1   7      743.39      744.63     33.01 o 
  -5   1   7      220.70      207.67      9.83 o 
  -4   1   7      211.91      204.14      8.48 o 
  -3   1   7       43.70       44.80      4.49 o 
  -2   1   7     1671.58     1654.27     18.90 o 
  -1   1   7      506.04      496.25     12.52 o 
   0   1   7       31.00       25.23      2.32 o 
   1   1   7      509.28      503.50      8.95 o 
   2   1   7     1693.28     1695.57     25.27 o 
   3   1   7       43.89       45.50      4.95 o 
   4   1   7      207.04      188.35     10.61 o 
   5   1   7      228.28      200.13     15.56 o 
   6   1   7      735.63      675.36     17.48 o 
   7   1   7      144.51      120.93     15.09 o 
   8   1   7       46.30       41.96     11.79 o 
   9   1   7        5.35       25.22     11.79 o 
  -8   2   7       20.96       51.55     12.02 o 
  -7   2   7       32.18       50.00      9.22 o 
  -6   2   7        3.97       12.44      6.63 o 
  -5   2   7      887.64      860.44     19.42 o 
  -4   2   7     2176.86     2218.13     36.29 o 
  -3   2   7      812.40      780.75     11.55 o 
  -2   2   7     1644.95     1746.44     23.05 o 
  -1   2   7     2300.19     2263.78     24.82 o 
   0   2   7     5137.34     5042.72     47.93 o 
   1   2   7     2314.48     2360.59     50.21 o 
   2   2   7     1701.18     1791.17     25.28 o 
   3   2   7      801.96      736.89     17.44 o 
   4   2   7     2187.34     2148.20     38.90 o 
   5   2   7      874.10      782.62     22.63 o 
   6   2   7        5.19        9.97      4.00 o 
   7   2   7       32.44       17.92      8.72 o 
   8   2   7       19.05        7.54      8.72 o 
  -8   3   7      114.20      111.55     12.62 o 
  -7   3   7       13.05       11.62      6.92 o 
  -6   3   7        3.60        8.70      6.63 o 
  -5   3   7        2.95       10.90     11.43 o 
  -4   3   7      199.49      219.71     10.67 o 
  -3   3   7     1146.42     1142.53     16.67 o 
  -2   3   7     1063.19      982.70     19.44 o 
  -1   3   7      185.25      190.13      5.40 o 
   0   3   7       27.33       40.67      4.01 o 
   1   3   7      191.77      228.66     15.09 o 
   2   3   7     1057.79     1059.13     34.18 o 
   4   3   7      201.66      186.93      5.89 o 
   5   3   7        3.47        6.84      2.12 o 
   6   3   7        4.20        6.84      4.95 o 
   7   3   7       13.83       17.44      8.01 o 
   8   3   7      117.02      121.16     17.21 o 
  -8   4   7       71.80       96.49     11.93 o 
  -7   4   7      121.84      114.85     11.60 o 
  -6   4   7       40.06       29.57      6.99 o 
  -5   4   7      200.34      199.58     11.26 o 
  -4   4   7      779.43      785.64     19.00 o 
  -3   4   7      864.81      910.86     16.74 o 
  -2   4   7     1606.62     1579.41     23.40 o 
  -1   4   7      739.68      745.21     15.69 o 
   0   4   7     6364.56     6668.03     78.75 o 
   1   4   7      710.83      732.25     18.92 o 
   2   4   7     1633.45     1543.78    130.36 o 
   3   4   7      844.95      830.71     19.33 o 
   6   4   7       41.29       41.72      8.25 o 
   8   4   7       72.42       45.73     12.73 o 
  -8   5   7       16.44       19.63      7.24 o 
  -7   5   7       92.77      105.47     11.26 o 
  -6   5   7       18.10       11.20      4.60 o 
  -5   5   7      198.69      183.88     10.42 o 
  -4   5   7      137.12      144.26      8.89 o 
  -3   5   7      605.43      580.73     15.62 o 
  -2   5   7      528.54      534.40     25.22 o 
  -1   5   7      418.74      419.36     21.92 o 
   0   5   7       30.75       47.45      6.48 o 
   1   5   7      446.10      460.94     15.98 o 
   2   5   7      527.37      566.90     17.39 o 
   3   5   7      612.65      596.16     17.21 o 
   6   5   7       18.41       16.97      7.54 o 
   8   5   7       17.11       15.09      9.66 o 
  -8   6   7       53.25       84.63     18.39 o 
  -7   6   7       45.17       50.57      8.72 o 
  -6   6   7       84.52       74.86     12.25 o 
  -5   6   7      203.30      175.45     10.41 o 
  -4   6   7     1208.05     1152.29     29.63 o 
  -3   6   7       43.00       47.44      8.13 o 
  -2   6   7     1408.91     1301.54     22.32 o 
  -1   6   7      335.68      322.49     14.75 o 
   0   6   7       15.18       14.26      5.33 o 
   1   6   7      344.78      358.18     15.03 o 
   2   6   7     1418.92     1477.25     35.95 o 
   3   6   7       41.80       50.45     11.31 o 
   6   6   7       88.71       79.44     12.26 o 
   7   6   7       45.29       44.08     10.14 o 
   8   6   7       53.03       36.77     11.79 o 
  -7   7   7       87.96       97.29     18.62 o 
  -6   7   7      112.30      125.57      9.77 o 
  -5   7   7       35.70       46.10      6.43 o 
  -4   7   7      144.75      142.71     17.44 o 
  -3   7   7      136.96      131.41     12.26 o 
  -2   7   7       89.97       87.19      9.00 o 
  -1   7   7      428.63      416.95     12.24 o 
   0   7   7       10.51        9.43      4.73 o 
   1   7   7      413.60      434.57     17.39 o 
   2   7   7       93.34       82.27     10.61 o 
   3   7   7      143.84      149.22     12.73 o 
   5   7   7       33.76       46.20     11.08 o 
   6   7   7      108.94       95.47     14.62 o 
   7   7   7       84.54       73.55     12.73 o 
  -7   8   7       16.33       21.22      7.33 o 
  -6   8   7      117.97      109.63      9.38 o 
  -5   8   7      147.34      151.11     10.47 o 
  -4   8   7      122.98      118.36     11.06 o 
  -3   8   7      574.37      588.16     35.60 o 
  -2   8   7       39.71       41.05      7.25 o 
  -1   8   7      124.00      125.15     10.99 o 
   0   8   7      113.52      118.63     10.33 o 
   1   8   7      124.46      119.65     10.42 o 
   2   8   7       42.70       37.95      8.49 o 
   3   8   7      568.24      552.78     26.17 o 
   5   8   7      151.04      131.07     17.21 o 
   6   8   7      115.52      142.62     18.15 o 
   7   8   7       14.73       16.97      8.96 o 
  -6   9   7       21.48       12.77      6.98 o 
  -5   9   7      149.58      150.58     10.50 o 
  -4   9   7       18.25       20.56      6.28 o 
  -3   9   7       70.24       81.95      9.60 o 
  -2   9   7       47.16       50.60      8.09 o 
  -1   9   7       51.36       51.77      8.36 o 
   0   9   7      202.44      186.51     13.42 o 
   1   9   7       49.39       51.39     11.55 o 
   2   9   7       46.32       48.80      9.90 o 
   3   9   7       74.63       86.28     11.55 o 
   5   9   7      151.00      141.20     18.62 o 
   6   9   7       21.52       16.97      8.96 o 
  -5  10   7      138.79      165.95     22.39 o 
  -4  10   7        6.37        5.78      8.01 o 
  -3  10   7       57.70       52.25      8.22 o 
  -2  10   7       70.78       75.94     11.08 o 
  -1  10   7      235.64      267.54     16.46 o 
   0  10   7       15.19        8.34      5.83 o 
   1  10   7      240.90      247.04     21.45 o 
   2  10   7       70.61       84.16     12.97 o 
   3  10   7       61.42       67.89     11.55 o 
   4  10   7        6.92        6.13      8.49 o 
   5  10   7      136.89      162.18     20.74 o 
  -5  11   7        1.59      -10.14     10.14 o 
  -4  11   7       19.28       36.54     13.20 o 
  -3  11   7       78.36       73.34     10.02 o 
  -2  11   7        6.60       14.93      9.43 o 
  -1  11   7      101.90      105.61     11.64 o 
   0  11   7        9.64       24.99     12.02 o 
   1  11   7      102.10      101.84     16.03 o 
   2  11   7        6.68       19.33      8.49 o 
   3  11   7       76.81       76.61     15.32 o 
   4  11   7       18.78       17.21     10.84 o 
   5  11   7        1.38       -8.96     10.14 o 
  -3  12   7      104.70      109.20     13.67 o 
  -2  12   7       73.85       68.36     10.61 o 
  -1  12   7      231.31      261.42     25.69 o 
   0  12   7        1.02        8.72      9.66 o 
   1  12   7      229.02      279.10     25.22 o 
   2  12   7       72.37       56.97      9.40 o 
   3  12   7      103.78      103.72     19.09 o 
  -1  13   7       52.99       55.16     15.09 o 
   0  13   7        8.18       12.49     10.61 o 
   1  13   7       54.31       50.56     10.03 o 
   0   0   8      993.20      923.59     27.34 o 
   1   0   8      918.70      843.52     14.26 o 
   2   0   8     1009.58      902.57     15.61 o 
   3   0   8     2223.21     2381.81     29.84 o 
   4   0   8      535.20      534.16     26.87 o 
   5   0   8        6.75       -0.92      4.70 o 
   6   0   8      123.30      111.87     14.38 o 
   7   0   8        3.45        3.26      5.64 o 
   8   0   8       41.32       55.44      9.33 o 
  -8   1   8      150.79      175.07     13.76 o 
  -7   1   8       58.12       64.32      8.82 o 
  -6   1   8        7.17        9.02      4.73 o 
  -5   1   8       61.39       54.56      5.99 o 
  -4   1   8      458.18      470.55     12.93 o 
  -3   1   8      284.69      311.77      9.10 o 
  -2   1   8     3279.85     3319.94     45.97 o 
  -1   1   8      208.47      195.88      6.91 o 
   0   1   8      591.63      630.46     10.01 o 
   1   1   8      214.47      228.31      6.26 o 
   2   1   8     3303.69     3270.85     35.31 o 
   3   1   8      276.66      310.73     10.19 o 
   4   1   8      443.44      432.80     16.97 o 
   6   1   8        5.54        3.93      5.07 o 
   7   1   8       58.33       47.38      9.90 o 
   8   1   8      150.63      164.54     19.09 o 
  -8   2   8       94.08       98.65     11.84 o 
  -7   2   8       27.29       37.85      8.32 o 
  -6   2   8      260.06      263.03     12.02 o 
  -5   2   8       34.67       45.86      5.86 o 
  -4   2   8      399.18      402.05      8.82 o 
  -3   2   8      279.73      274.09      6.66 o 
  -2   2   8      381.21      384.80      8.11 o 
  -1   2   8     1057.13     1065.10     23.43 o 
   0   2   8     3491.48     3523.40     46.04 o 
   1   2   8     1050.99     1060.60     17.10 o 
   2   2   8      363.75      359.20     10.29 o 
   3   2   8      277.28      251.56      8.52 o 
   4   2   8      398.02      396.73     13.91 o 
   5   2   8       32.67       28.05      4.48 o 
   6   2   8      267.66      231.62     11.33 o 
   7   2   8       27.51       22.87      9.66 o 
   8   2   8       94.38       88.63     14.38 o 
  -8   3   8       10.23       40.49     11.90 o 
  -7   3   8      129.34      157.21     13.53 o 
  -6   3   8      880.80      844.49     28.60 o 
  -5   3   8      137.17      157.68     12.04 o 
  -4   3   8     1259.87     1228.71     19.84 o 
  -3   3   8      875.78      891.61     33.26 o 
  -2   3   8     2733.40     2698.09     25.87 o 
  -1   3   8     1259.99     1311.75     18.55 o 
   0   3   8     1368.62     1441.25     19.61 o 
   1   3   8     1254.00     1359.45     39.13 o 
   2   3   8     2721.73     2684.96     61.29 o 
   4   3   8     1275.92     1076.58     18.86 o 
   6   3   8      887.08      847.45     31.12 o 
   7   3   8      130.02      108.67     15.32 o 
   8   3   8        9.08       14.62      9.90 o 
  -8   4   8      112.39      138.93     13.92 o 
  -7   4   8       62.99       78.40     10.48 o 
  -6   4   8       19.62       20.59     10.73 o 
  -5   4   8      779.86      737.65     24.87 o 
  -4   4   8      260.28      252.73      7.99 o 
  -3   4   8       77.73       70.62      4.71 o 
  -2   4   8      546.89      553.69     12.23 o 
  -1   4   8      547.33      530.00     11.29 o 
   0   4   8       51.52       58.18      4.12 o 
   1   4   8      539.25      470.56     37.72 o 
   2   4   8      556.69      648.49     28.76 o 
   6   4   8       22.90       10.14      5.66 o 
   8   4   8      112.30      123.99     17.44 o 
  -8   5   8      103.24      109.37     12.68 o 
  -7   5   8      152.80      125.76     12.45 o 
  -6   5   8      411.44      416.64     37.95 o 
  -5   5   8      286.39      289.43     13.02 o 
  -4   5   8      306.35      301.93     12.74 o 
  -3   5   8      318.66      312.18     12.00 o 
  -2   5   8     1132.63     1035.09     38.89 o 
  -1   5   8     1016.95      949.05     34.65 o 
   0   5   8       92.22       94.30     16.85 o 
   1   5   8     1006.63      962.98     24.11 o 
   2   5   8     1156.65     1230.51     42.20 o 
   3   5   8      316.80      286.41      9.90 o 
   6   5   8      405.39      384.95     24.04 o 
   8   5   8      103.47       95.94     17.21 o 
  -7   6   8       82.24       80.95     10.54 o 
  -6   6   8      126.36      146.17     10.55 o 
  -5   6   8       26.49       27.87      5.41 o 
  -4   6   8       78.71       74.43      7.32 o 
  -3   6   8      593.68      594.81     23.99 o 
  -2   6   8      269.56      247.01      7.32 o 
  -1   6   8      201.44      218.11     12.58 o 
   0   6   8     1156.90     1169.47     41.25 o 
   1   6   8      212.04      237.87     12.75 o 
   2   6   8      258.33      259.19     13.08 o 
   6   6   8      124.68      122.34     15.09 o 
   7   6   8       82.89       87.93     13.44 o 
  -7   7   8       12.98       10.37      8.25 o 
  -6   7   8        2.57        6.59      4.66 o 
  -5   7   8      256.73      247.59     12.82 o 
  -4   7   8      297.57      288.64     13.08 o 
  -3   7   8      357.74      328.22     16.65 o 
  -2   7   8      100.63       93.84      4.89 o 
  -1   7   8       28.80       24.22      6.00 o 
   0   7   8      422.86      391.95     17.25 o 
   1   7   8       29.31       27.14     10.37 o 
   2   7   8      102.21      104.70      9.39 o 
   3   7   8      361.38      332.85     19.09 o 
   6   7   8        2.91        3.54      6.84 o 
   7   7   8       12.02       23.57      8.72 o 
  -7   8   8       13.25       10.80      6.64 o 
  -6   8   8       31.01       29.04      6.33 o 
  -5   8   8       94.90       97.23      8.73 o 
  -4   8   8       24.75       24.74      6.50 o 
  -3   8   8       11.55        8.90      5.55 o 
  -2   8   8      334.14      308.94     16.61 o 
  -1   8   8      306.43      302.86     16.15 o 
   0   8   8        1.66        9.81      6.28 o 
   1   8   8      312.71      308.84     15.96 o 
   2   8   8      345.52      341.10     21.92 o 
   3   8   8        9.05        7.78      6.13 o 
   5   8   8       94.20       91.46     15.32 o 
   6   8   8       30.28       38.90     10.37 o 
   7   8   8       13.33        8.25      7.54 o 
  -6   9   8       29.68       32.91      8.72 o 
  -5   9   8       67.13       71.39      7.96 o 
  -4   9   8       34.90       36.26      8.96 o 
  -3   9   8       31.01       47.28      7.67 o 
  -2   9   8       27.85       36.99      7.21 o 
  -1   9   8       73.05       76.75     10.73 o 
   0   9   8       77.26       83.46     10.24 o 
   1   9   8       73.11       68.08      8.92 o 
   2   9   8       26.55       24.52      7.78 o 
   3   9   8       30.03       45.73      9.43 o 
   5   9   8       66.50       77.55     15.09 o 
   6   9   8       29.38       30.17     11.08 o 
  -5  10   8        3.61        0.34     10.14 o 
  -4  10   8        8.25        4.33      7.43 o 
  -3  10   8      196.15      196.82     14.82 o 
  -2  10   8       18.52       23.46      7.83 o 
  -1  10   8      215.56      231.40     18.03 o 
   0  10   8        0.43        0.30      5.87 o 
   1  10   8      213.37      202.96     20.04 o 
   2  10   8       19.93        8.96      7.31 o 
   3  10   8      194.45      202.73     18.39 o 
   4  10   8        8.19        1.89      8.72 o 
   5  10   8        4.07        4.48      7.54 o 
  -4  11   8       12.28        6.85      6.40 o 
  -3  11   8       97.07       92.24     11.41 o 
  -2  11   8       26.07       28.17      7.72 o 
  -1  11   8      161.05      202.76     15.77 o 
   0  11   8        0.04       -4.87      6.16 o 
   1  11   8      162.29      154.64     19.09 o 
   2  11   8       25.02       27.82      9.66 o 
   4  11   8       11.91       12.02      9.43 o 
  -3  12   8        8.70       14.40      7.66 o 
  -2  12   8       68.72       75.28     10.87 o 
  -1  12   8      108.89      114.92     13.06 o 
   0  12   8       13.47        8.49      9.66 o 
   1  12   8      107.94      126.35     17.92 o 
   2  12   8       69.66       57.28     12.97 o 
   3  12   8        9.15       14.14     11.08 o 
   0  13   8       24.70       16.97     10.37 o 
   1   0   9     2311.94     2460.26     25.51 o 
   2   0   9      340.54      381.44     10.33 o 
   3   0   9        0.94        7.44      8.37 o 
   4   0   9       64.02       75.90     12.26 o 
   5   0   9      907.92      917.92     24.41 o 
   6   0   9       59.17       43.52      6.63 o 
   7   0   9      631.83      668.87     24.57 o 
   8   0   9      111.36      130.55     12.21 o 
  -8   1   9      140.38      152.99     19.80 o 
  -7   1   9       17.33       31.28      6.84 o 
  -6   1   9      221.55      210.53     40.78 o 
  -5   1   9       23.04       55.69      9.46 o 
  -4   1   9      564.84      610.20     14.78 o 
  -3   1   9     1369.96     1402.29     19.46 o 
  -2   1   9      584.38      603.51     15.79 o 
  -1   1   9      705.25      677.86     16.65 o 
   0   1   9      433.45      423.53      8.49 o 
   1   1   9      706.94      670.33     11.57 o 
   2   1   9      602.52      590.95     12.76 o 
   3   1   9     1400.57     1444.90     22.03 o 
   4   1   9      553.53      563.16     20.04 o 
   6   1   9      213.81      202.49     16.97 o 
   7   1   9       17.95       -0.71      8.01 o 
   8   1   9      138.22      148.80     13.47 o 
  -8   2   9       50.97       72.69     11.21 o 
  -7   2   9       59.53       81.26     23.10 o 
  -6   2   9       75.18       97.06     11.07 o 
  -5   2   9      412.22      439.33     13.75 o 
  -4   2   9      235.24      244.80     10.14 o 
  -3   2   9      589.40      576.10      8.49 o 
  -2   2   9     3018.03     2896.67     33.09 o 
  -1   2   9      896.94      948.71     20.05 o 
   0   2   9      351.16      302.57     10.53 o 
   1   2   9      907.23      962.96     16.73 o 
   2   2   9     3014.50     2856.30     59.64 o 
   3   2   9      599.19      587.82     14.34 o 
   4   2   9      244.34      241.15     11.08 o 
   7   2   9       58.93       66.00     12.49 o 
   8   2   9       53.40       32.53     10.14 o 
  -8   3   9       68.80       88.57     12.21 o 
  -7   3   9        6.83       16.81      7.63 o 
  -6   3   9      491.12      502.47     22.46 o 
  -5   3   9      170.88      171.21     13.02 o 
  -4   3   9       33.31       34.04      4.02 o 
  -3   3   9      436.62      430.28     12.06 o 
  -2   3   9      110.33      103.60      5.05 o 
  -1   3   9      344.36      352.14      9.23 o 
   0   3   9      234.91      279.12      7.75 o 
   1   3   9      349.07      369.86     20.27 o 
   2   3   9      107.48      116.45     12.49 o 
   3   3   9      451.81      495.74     24.75 o 
   4   3   9       32.61       29.70      2.83 o 
   7   3   9        7.33        0.94      8.01 o 
   8   3   9       70.60       82.98     14.85 o 
  -8   4   9       93.68      126.28     26.64 o 
  -7   4   9        0.33        0.78     14.97 o 
  -6   4   9       37.22       21.00      7.11 o 
  -5   4   9      213.26      222.43     14.33 o 
  -4   4   9      934.68      873.10     18.62 o 
  -3   4   9      677.72      626.91     45.26 o 
  -2   4   9     2211.42     2141.44     25.90 o 
  -1   4   9     1200.36     1207.45     18.66 o 
   0   4   9     3604.68     3576.74     45.60 o 
   1   4   9     1241.74     1219.90     40.07 o 
   2   4   9     2258.52     2366.96     59.88 o 
   3   4   9      680.18      630.10     29.70 o 
   8   4   9       94.98       99.01     16.27 o 
  -8   5   9       20.29       22.29      8.21 o 
  -7   5   9       16.52       15.95      6.93 o 
  -6   5   9       17.49       12.69      6.31 o 
  -5   5   9      213.44      206.55     13.83 o 
  -4   5   9      773.37      692.96     24.09 o 
  -3   5   9       55.08       58.49      6.45 o 
  -2   5   9      221.97      200.25      7.66 o 
  -1   5   9      168.47      166.48      6.23 o 
   0   5   9      146.04      164.04      7.73 o 
   1   5   9      165.81      148.92      8.72 o 
   2   5   9      212.76      225.83     18.86 o 
   8   5   9       21.00       24.99      9.66 o 
  -7   6   9      109.34      110.62     12.38 o 
  -6   6   9      108.09      118.72     23.10 o 
  -5   6   9       97.35       84.80      8.10 o 
  -4   6   9      140.69      151.10      9.99 o 
  -3   6   9       62.07       58.71      7.39 o 
  -2   6   9      997.05      900.42     22.75 o 
  -1   6   9     1144.51     1183.79     31.47 o 
   0   6   9      940.30      957.13     26.25 o 
   1   6   9     1110.49     1142.19     28.69 o 
   2   6   9      981.24      986.76     40.78 o 
   6   6   9      109.91      116.45     15.09 o 
  -7   7   9       17.78       11.92      6.34 o 
  -6   7   9       50.24       60.29      7.57 o 
  -5   7   9       80.16       90.47      8.64 o 
  -4   7   9      140.21      143.84      9.92 o 
  -3   7   9      636.91      615.50     18.41 o 
  -2   7   9      389.90      377.44     17.97 o 
  -1   7   9      167.42      156.57     14.26 o 
   0   7   9       69.88       56.23      8.12 o 
   1   7   9      164.22      182.28     12.41 o 
   2   7   9      390.88      369.52     16.75 o 
   6   7   9       49.27       40.55     10.61 o 
  -6   8   9       45.03       62.83     11.32 o 
  -5   8   9       71.17       72.49      9.64 o 
  -4   8   9      140.22      131.78      9.80 o 
  -3   8   9       19.79       16.48      6.40 o 
  -2   8   9       88.60       94.92     27.46 o 
  -1   8   9       14.91       18.07      8.25 o 
   0   8   9       29.14       38.57      7.81 o 
   1   8   9       14.50       14.52      6.11 o 
   2   8   9       86.59       79.08     13.79 o 
   3   8   9       19.78       23.10      7.07 o 
   6   8   9       46.39       70.01     14.14 o 
  -6   9   9       11.37       13.99     10.37 o 
  -5   9   9      182.25      202.92     12.72 o 
  -4   9   9        9.54        7.20      5.53 o 
  -3   9   9       61.95       76.12     17.21 o 
  -2   9   9      224.30      226.53     15.27 o 
  -1   9   9      168.15      171.35     13.67 o 
   0   9   9      190.95      211.29     14.50 o 
   1   9   9      170.43      173.07     16.03 o 
   2   9   9      216.17      224.65     19.33 o 
   3   9   9       58.74       74.96     11.55 o 
   5   9   9      180.37      176.80     20.98 o 
   6   9   9       11.02       12.26     10.14 o 
  -5  10   9       73.98       60.54      8.29 o 
  -4  10   9      152.19      151.58     14.50 o 
  -3  10   9       90.15       89.78     10.99 o 
  -2  10   9       23.34       24.12      8.84 o 
  -1  10   9        1.29        9.73      9.31 o 
   0  10   9        2.74       -0.09      5.81 o 
   1  10   9        1.84        5.21      5.60 o 
   2  10   9       22.76       35.36     10.61 o 
   3  10   9       89.86       72.37     11.55 o 
   5  10   9       72.97       70.01     14.38 o 
  -4  11   9       52.75       53.77     14.26 o 
  -3  11   9       26.49       34.78      9.19 o 
  -2  11   9        0.40       13.31      6.81 o 
  -1  11   9       22.82       22.26      7.88 o 
   0  11   9      148.32      153.58     13.75 o 
   1  11   9       23.57       29.47     10.14 o 
   2  11   9        0.34        0.00      6.60 o 
   4  11   9       53.12       59.17     14.38 o 
  -3  12   9      106.34      120.11     13.28 o 
  -2  12   9       14.48        8.65      6.64 o 
  -1  12   9      254.85      278.12     19.00 o 
   0  12   9       55.87       59.40     13.91 o 
   1  12   9      260.15      229.13     23.57 o 
   2  12   9       14.97        8.25      8.01 o 
   3  12   9      106.08      112.91     19.80 o 
   0   0  10        2.68       18.62      5.66 o 
   1   0  10     2050.38     2129.94     35.00 o 
   2   0  10      247.61      219.75     11.08 o 
   3   0  10     3588.78     3601.72     51.82 o 
   4   0  10      328.73      328.61     22.87 o 
   5   0  10      568.43      523.72     18.38 o 
   6   0  10       16.81        7.73      5.04 o 
   7   0  10      143.98      158.82     12.46 o 
   8   0  10       16.99       14.38      7.78 o 
  -8   1  10      110.38      161.00     21.22 o 
  -7   1  10      105.45      108.44     16.74 o 
  -6   1  10       21.45       23.63      5.53 o 
  -5   1  10        1.02        1.32      4.27 o 
  -4   1  10      102.15      107.05      7.28 o 
  -3   1  10      108.97      112.31      7.54 o 
  -2   1  10       54.59       56.91      5.67 o 
  -1   1  10       67.98       84.16      6.57 o 
   0   1  10     1088.92     1062.12     17.02 o 
   1   1  10       76.16       82.39      4.66 o 
   2   1  10       54.66       54.18      4.47 o 
   3   1  10      113.19       94.32      5.64 o 
   4   1  10      102.44      113.15     14.62 o 
   5   1  10        0.99       -1.89      8.49 o 
   6   1  10       21.88       27.45      6.13 o 
   7   1  10      105.58       92.52     13.55 o 
   8   1  10      113.78      121.40     19.09 o 
  -8   2  10       31.64       65.77     14.38 o 
  -7   2  10      118.63      153.64     15.44 o 
  -6   2  10      261.81      261.00     11.83 o 
  -5   2  10      433.51      438.74     13.77 o 
  -4   2  10      674.46      660.94     18.86 o 
  -3   2  10      269.84      249.56      8.86 o 
  -2   2  10      267.30      276.97     10.51 o 
  -1   2  10      444.04      484.50     14.61 o 
   0   2  10      126.30      126.41      5.43 o 
   1   2  10      435.27      472.23     11.79 o 
   2   2  10      253.59      248.66      8.49 o 
   3   2  10      277.23      265.20      9.98 o 
   4   2  10      658.72      596.16     18.62 o 
   7   2  10      115.97      106.55     14.38 o 
   8   2  10       31.27       35.83     10.61 o 
  -8   3  10        3.56       12.72      8.37 o 
  -7   3  10       59.87       90.03     11.66 o 
  -6   3  10      206.79      223.15     15.81 o 
  -5   3  10       82.67       81.38     10.16 o 
  -4   3  10     1741.08     1623.51     30.22 o 
  -3   3  10      896.02      857.86     15.32 o 
  -2   3  10      821.68      798.33     15.43 o 
  -1   3  10      819.02      775.18     14.72 o 
   0   3  10       15.41       14.85      4.13 o 
   1   3  10      786.01      785.17     24.04 o 
   2   3  10      836.90      878.09     33.00 o 
   3   3  10      901.56      935.61     35.83 o 
   4   3  10     1737.80     1572.08     28.05 o 
   7   3  10       58.24       47.38     10.84 o 
   8   3  10        2.94        2.12      7.54 o 
  -8   4  10       39.11       56.94     13.20 o 
  -7   4  10        6.46        8.01      9.43 o 
  -6   4  10      137.47      138.35     22.51 o 
  -5   4  10      555.83      568.07     22.65 o 
  -4   4  10       87.38       73.00      5.71 o 
  -3   4  10       76.49       78.20      8.55 o 
  -2   4  10      770.50      791.59     14.53 o 
  -1   4  10      115.42      105.68      5.68 o 
   0   4  10      515.02      514.70     15.91 o 
   1   4  10      112.97      131.30     14.14 o 
   2   4  10      774.60      846.03     34.42 o 
   3   4  10       73.32       89.81     13.20 o 
   8   4  10       38.59       45.26     12.49 o 
  -7   5  10       48.92       46.43      9.29 o 
  -6   5  10      101.49      115.29     12.00 o 
  -5   5  10       59.81       64.23      8.83 o 
  -4   5  10       25.51       21.08      6.99 o 
  -3   5  10      835.56      838.16     24.64 o 
  -2   5  10      499.18      451.49     10.48 o 
  -1   5  10      381.15      359.31     16.88 o 
   0   5  10      748.33      767.24     27.70 o 
   1   5  10      376.01      318.38     41.37 o 
   2   5  10      506.81      525.44     28.52 o 
   3   5  10      821.53      879.27     37.72 o 
  -7   6  10        0.60        1.78      7.54 o 
  -6   6  10       63.21       48.29      8.72 o 
  -5   6  10      122.86      113.59     11.06 o 
  -4   6  10       62.71       31.38     10.37 o 
  -3   6  10      425.70      425.90     15.22 o 
  -2   6  10      271.25      253.59      9.87 o 
  -1   6  10      386.15      402.69     10.31 o 
   0   6  10       74.96       71.35      5.44 o 
   1   6  10      395.81      383.79     27.58 o 
   2   6  10      273.91      295.60     23.10 o 
  -7   7  10        0.61       -1.84      6.02 o 
  -6   7  10       31.28       31.99      7.16 o 
  -5   7  10       57.11       47.61      9.34 o 
  -4   7  10      183.61      231.91     14.58 o 
  -3   7  10      107.59      122.36      9.55 o 
  -2   7  10      349.14      338.76     13.33 o 
  -1   7  10      136.95      151.19     12.08 o 
   0   7  10      137.41      137.52     11.33 o 
   1   7  10      140.03      136.57     15.32 o 
   2   7  10      359.74      380.00     27.34 o 
   6   7  10       31.33       31.82      9.43 o 
  -6   8  10       51.37       54.16      7.71 o 
  -5   8  10      102.52      107.19      9.72 o 
  -4   8  10      225.09      203.56     11.94 o 
  -3   8  10      161.90      156.77     10.25 o 
  -2   8  10      269.18      283.69     16.90 o 
  -1   8  10       23.21       16.69      6.51 o 
   0   8  10       16.09       17.39     12.97 o 
   1   8  10       25.51       36.04     10.84 o 
   2   8  10      277.80      268.36     15.33 o 
   6   8  10       51.73       60.11     12.73 o 
  -6   9  10       25.90       18.47     13.91 o 
  -5   9  10       26.89       37.00      6.59 o 
  -4   9  10        3.97        0.79      4.75 o 
  -3   9  10       47.10       39.73      6.05 o 
  -2   9  10       52.86       53.04      9.24 o 
  -1   9  10      186.77      196.93     14.46 o 
   0   9  10        6.57        7.64      5.64 o 
   1   9  10      189.00      178.50     13.66 o 
   2   9  10       54.34       25.69      8.72 o 
   3   9  10       46.96       49.74      9.66 o 
   6   9  10       25.38       37.48     12.02 o 
  -5  10  10       81.90       83.10      9.30 o 
  -4  10  10       32.70       47.11      7.36 o 
  -3  10  10       59.63       67.13     16.85 o 
  -2  10  10      120.29      145.77     13.52 o 
  -1  10  10       26.79       34.11      7.41 o 
   0  10  10        0.04        1.82      5.58 o 
   1  10  10       29.15       29.70      7.63 o 
   2  10  10      121.88      107.49     14.85 o 
   5  10  10       81.07       90.99     16.50 o 
  -4  11  10       46.86       53.74      7.60 o 
  -3  11  10       15.34       24.75      8.72 o 
  -2  11  10       71.63       70.05     10.40 o 
  -1  11  10        3.76        9.39      7.01 o 
   0  11  10        0.62        3.15      6.39 o 
   1  11  10        3.57        0.00      8.01 o 
   2  11  10       74.22       59.40     12.26 o 
  -2  12  10       13.86       24.64      8.15 o 
  -1  12  10        0.70        0.77      7.75 o 
   0  12  10        8.30       29.23     12.26 o 
   1  12  10        0.59       -1.89      7.78 o 
   2  12  10       13.97       16.97      8.25 o 
   1   0  11       29.98       30.41      5.40 o 
   2   0  11      642.70      607.38     18.15 o 
   3   0  11     1173.94     1159.74     26.44 o 
   4   0  11       82.47       98.30     14.38 o 
   5   0  11      269.45      242.77     33.00 o 
   6   0  11        0.04       -5.20      5.20 o 
   7   0  11       23.74       16.03      8.72 o 
   8   0  11       29.71       53.51     13.91 o 
  -8   1  11      126.96      134.60     19.57 o 
  -7   1  11       28.18       42.20     12.73 o 
  -6   1  11        8.93       -2.52      4.33 o 
  -5   1  11       62.52       52.10      6.53 o 
  -4   1  11       82.03       78.53      6.31 o 
  -3   1  11     1704.02     1726.21     38.90 o 
  -2   1  11      535.19      559.27     16.65 o 
  -1   1  11     1939.07     1833.33     32.65 o 
   0   1  11      294.83      308.49      9.17 o 
   1   1  11     1969.16     1906.86     64.71 o 
   2   1  11      540.79      568.32     18.02 o 
   3   1  11     1730.56     1731.69     34.84 o 
   4   1  11       81.81       62.70     12.26 o 
   5   1  11       63.64       64.83     12.97 o 
   6   1  11        9.87       -2.95      7.43 o 
   7   1  11       30.26       25.91     11.67 o 
   8   1  11      128.58      161.24     21.45 o 
  -8   2  11        8.47        7.78      9.90 o 
  -7   2  11       66.21       75.90     15.09 o 
  -6   2  11       51.35       73.08     14.38 o 
  -5   2  11      204.67      215.50     10.29 o 
  -4   2  11      258.50      281.19      9.20 o 
  -3   2  11     1337.49     1332.47     45.61 o 
  -2   2  11      186.42      176.14     24.28 o 
  -1   2  11      716.73      737.04     31.12 o 
   0   2  11        8.12        5.41      2.78 o 
   1   2  11      699.90      705.90     26.75 o 
   2   2  11      188.33      172.89      7.62 o 
   3   2  11     1336.92     1313.43     37.60 o 
   4   2  11      264.68      227.95     11.79 o 
   7   2  11       65.90       59.64     11.08 o 
   8   2  11        8.55       22.87     12.02 o 
  -8   3  11       97.93      129.23     14.44 o 
  -7   3  11       90.81      105.37     12.74 o 
  -6   3  11      175.39      193.03     15.07 o 
  -5   3  11      594.95      642.43     24.67 o 
  -4   3  11        9.42       15.94      6.71 o 
  -3   3  11      991.16      957.20     19.98 o 
  -2   3  11      199.61      206.41      9.49 o 
  -1   3  11      247.26      247.56     10.85 o 
   0   3  11      948.29      878.69     30.17 o 
   1   3  11      259.33      258.45     12.40 o 
   2   3  11      201.26      199.19     16.27 o 
   3   3  11      981.99      969.08     37.25 o 
   7   3  11       88.95       57.99     11.08 o 
   8   3  11       98.50      122.81     17.44 o 
  -8   4  11       57.86       88.28     12.62 o 
  -7   4  11       70.58       73.95     11.01 o 
  -6   4  11       27.11       32.72      8.09 o 
  -5   4  11      388.37      405.65     24.99 o 
  -4   4  11      264.87      253.61     24.75 o 
  -3   4  11     1012.11      938.83     45.08 o 
  -2   4  11      119.26      120.74      6.11 o 
  -1   4  11        3.71        8.61      3.08 o 
   0   4  11      310.16      296.02     12.86 o 
   1   4  11        4.15       -2.36      6.84 o 
   2   4  11      118.91      125.88     14.38 o 
   3   4  11      995.69      984.88     39.37 o 
   8   4  11       58.67       42.20     11.55 o 
  -7   5  11       46.31       67.62     10.97 o 
  -6   5  11       46.15       57.80     10.96 o 
  -5   5  11      372.51      358.96     18.97 o 
  -4   5  11      371.79      340.95     17.50 o 
  -3   5  11      120.29      108.83     14.50 o 
  -2   5  11     1062.80      982.01     27.11 o 
  -1   5  11        2.83       -0.19      2.93 o 
   0   5  11        5.32        6.77      2.90 o 
   1   5  11        2.19        1.18      7.54 o 
   2   5  11     1073.37     1030.84     41.49 o 
   3   5  11      121.53      122.81     15.56 o 
  -7   6  11       37.58       62.89     10.74 o 
  -6   6  11      225.02      240.33     21.10 o 
  -5   6  11       43.58       52.22     12.85 o 
  -4   6  11      288.04      288.32     16.25 o 
  -3   6  11       94.65       71.72     26.05 o 
  -2   6  11     1535.44     1531.56     37.07 o 
  -1   6  11       88.38       78.40      4.99 o 
   0   6  11      305.50      311.24     11.99 o 
   1   6  11       91.20       72.41      8.49 o 
   2   6  11     1556.30     1573.26     54.45 o 
   3   6  11       97.39      106.31     15.09 o 
  -6   7  11       13.27       17.17      7.42 o 
  -5   7  11       34.12       33.91     13.67 o 
  -4   7  11      327.69      288.53     13.93 o 
  -3   7  11      348.49      339.87     14.36 o 
  -2   7  11       90.33       87.79      8.47 o 
  -1   7  11      166.84      161.14      7.08 o 
   0   7  11      720.46      721.45     17.32 o 
   1   7  11      166.97      147.10     17.44 o 
   2   7  11       81.90       77.79     14.38 o 
  -6   8  11       17.68       22.10     12.14 o 
  -5   8  11        2.26       -0.51      5.00 o 
  -4   8  11       77.31       95.72      8.81 o 
  -3   8  11      102.49       96.55      8.53 o 
  -2   8  11      440.27      448.33     19.40 o 
  -1   8  11      116.41      110.56      7.89 o 
   0   8  11        0.82        3.32      5.04 o 
   1   8  11      114.88      125.16     16.27 o 
   2   8  11      435.24      510.35     33.24 o 
   6   8  11       18.13       20.27     10.14 o 
  -5   9  11       21.19       22.36      6.35 o 
  -4   9  11       73.83       85.42      9.74 o 
  -3   9  11       46.46       46.87      6.61 o 
  -2   9  11      160.84      156.53     10.42 o 
  -1   9  11        5.70        5.80      5.83 o 
   0   9  11      276.40      241.80     16.08 o 
   1   9  11        5.67       15.50      7.43 o 
   2   9  11      163.65      183.01     13.92 o 
  -4  10  11       41.59       49.11      7.53 o 
  -3  10  11       51.89       52.10      7.10 o 
  -2  10  11       40.92       42.19      8.83 o 
  -1  10  11       40.47       30.60      7.14 o 
   0  10  11        0.09       -5.81      5.81 o 
   1  10  11       42.11       28.58      6.83 o 
   2  10  11       39.35       56.58     11.79 o 
  -3  11  11       21.76       15.42      7.35 o 
  -2  11  11       62.20       75.35     11.33 o 
  -1  11  11       45.96       48.63      9.32 o 
   0  11  11      106.16      117.40     12.97 o 
   1  11  11       45.84       53.98     12.97 o 
   2  11  11       62.35       74.73     13.91 o 
  -1  12  11       21.14       40.27     16.50 o 
   0  12  11       16.53       18.78      7.58 o 
   1  12  11       22.15       43.14     12.26 o 
   0   0  12        0.79       10.61      5.89 o 
   1   0  12      290.81      332.64     13.57 o 
   2   0  12      465.79      458.93     20.39 o 
   3   0  12      798.62      862.43     23.28 o 
   4   0  12        0.05       -2.83      7.78 o 
   5   0  12      113.90      130.87     10.37 o 
   6   0  12      140.45      146.19     10.72 o 
   7   0  12      116.55      128.47     18.62 o 
   8   0  12       67.43       90.52     18.62 o 
  -8   1  12       23.58       39.84     14.14 o 
  -7   1  12       35.75       38.90     11.79 o 
  -6   1  12       45.26       56.58     13.44 o 
  -5   1  12      323.32      333.42     13.81 o 
  -4   1  12      100.99       90.29      6.84 o 
  -3   1  12      959.53      992.61     24.10 o 
  -2   1  12      110.82      109.76      8.21 o 
  -1   1  12      321.57      345.64     15.20 o 
   0   1  12      237.29      229.84      8.23 o 
   1   1  12      309.54      340.40     34.42 o 
   2   1  12      109.70      120.47      8.98 o 
   3   1  12      951.11     1000.82     26.25 o 
   4   1  12       97.74      104.19     15.09 o 
   5   1  12      335.03      320.59     25.22 o 
   6   1  12       47.41       45.52     13.67 o 
   7   1  12       34.08       47.85     12.26 o 
   8   1  12       24.13       31.59     12.02 o 
  -8   2  12       79.89       62.94     14.62 o 
  -7   2  12      109.68      157.23     20.51 o 
  -6   2  12      324.15      364.67     28.52 o 
  -5   2  12      262.05      264.96     22.87 o 
  -4   2  12      125.96      137.78      6.73 o 
  -3   2  12      680.98      640.95     17.96 o 
  -2   2  12      155.02      165.43      9.78 o 
  -1   2  12     1105.28     1099.51     24.91 o 
   0   2  12       24.69       25.32      3.17 o 
   1   2  12     1066.17     1012.21     25.42 o 
   2   2  12      157.82      168.45     10.82 o 
   3   2  12      678.28      634.06     15.27 o 
   4   2  12      125.91      130.83     16.27 o 
   5   2  12      257.29      235.73     21.69 o 
   6   2  12      320.54      307.16     26.17 o 
   7   2  12      111.08      120.39     11.66 o 
   8   2  12       79.64       79.21     16.74 o 
  -8   3  12        8.40        8.49     10.37 o 
  -7   3  12        8.25       15.61     17.44 o 
  -6   3  12       33.58       29.17     21.33 o 
  -5   3  12       68.53       78.23     26.99 o 
  -4   3  12       94.74      109.30     18.98 o 
  -3   3  12      310.87      321.82     10.93 o 
  -2   3  12      485.67      472.57     15.09 o 
  -1   3  12      504.60      466.34     16.74 o 
   0   3  12      146.83      158.49      9.90 o 
   1   3  12      500.66      493.54     17.70 o 
   2   3  12      489.13      502.93     18.66 o 
   3   3  12      308.84      317.29     21.69 o 
   7   3  12        8.24        0.24      7.07 o 
  -7   4  12       10.06       17.52     20.27 o 
  -6   4  12       60.61       87.42     22.63 o 
  -5   4  12       22.98       26.81     14.97 o 
  -4   4  12      693.88      680.16     24.40 o 
  -3   4  12      899.91      825.03     22.62 o 
  -2   4  12      588.47      569.83     13.53 o 
  -1   4  12      744.43      742.86     19.87 o 
   0   4  12       44.93       42.43      6.00 o 
   1   4  12      764.04      750.22     22.75 o 
   2   4  12      601.44      599.93     30.41 o 
   3   4  12      908.98      883.51     38.19 o 
  -7   5  12       24.87       43.65     17.56 o 
  -6   5  12       13.56       27.77      8.82 o 
  -5   5  12       35.83       29.01      8.50 o 
  -4   5  12       41.19       27.35      7.12 o 
  -3   5  12     1114.36     1040.29     29.26 o 
  -2   5  12      243.35      215.63     12.26 o 
  -1   5  12      176.33      182.54      7.95 o 
   0   5  12      220.28      232.75      8.32 o 
   1   5  12      166.03      167.37     17.68 o 
   2   5  12      252.87      268.73     22.16 o 
   3   5  12     1111.37     1172.05     46.67 o 
  -7   6  12        5.56        6.30      9.78 o 
  -6   6  12       21.64       30.49      8.04 o 
  -5   6  12      226.59      225.22     15.50 o 
  -4   6  12       54.63       54.48     11.90 o 
  -3   6  12      496.34      505.37     20.51 o 
  -2   6  12      696.65      692.68     22.51 o 
  -1   6  12      261.82      260.55      9.56 o 
   0   6  12      381.75      375.66     15.65 o 
   1   6  12      273.84      265.67     21.92 o 
   2   6  12      684.36      748.20     37.72 o 
   3   6  12      490.37      476.17     30.64 o 
  -6   7  12       23.18       21.96      7.59 o 
  -5   7  12       82.66       87.58     10.92 o 
  -4   7  12      146.21      155.29     17.68 o 
  -3   7  12        9.68        6.65      5.42 o 
  -2   7  12      173.49      137.19     10.65 o 
  -1   7  12       72.86       60.71      5.75 o 
   0   7  12      165.69      152.75     18.15 o 
   1   7  12       70.56       87.69     15.32 o 
   2   7  12      180.83      178.21     20.04 o 
   3   7  12       12.23       14.38      9.90 o 
  -6   8  12      160.02      195.64     16.07 o 
  -5   8  12       58.50       64.36     10.00 o 
  -4   8  12       22.09       25.88      5.93 o 
  -3   8  12       29.78       17.50      5.22 o 
  -2   8  12        2.52       -1.76      4.42 o 
  -1   8  12       63.88       71.15      7.10 o 
   0   8  12      316.60      279.33     16.75 o 
   1   8  12       64.54       63.18     13.20 o 
   2   8  12        2.03        4.71      9.19 o 
  -5   9  12      114.14      115.70     26.28 o 
  -4   9  12       79.96       69.18     10.14 o 
  -3   9  12        0.68       -3.03      4.92 o 
  -2   9  12       81.30       65.29      7.32 o 
  -1   9  12       13.85        2.22      6.21 o 
   0   9  12       15.77       17.79      7.01 o 
   1   9  12       14.65       14.74      8.72 o 
   2   9  12       76.96       66.48     15.09 o 
  -4  10  12       65.09       66.98      8.45 o 
  -3  10  12        5.83       10.14      7.17 o 
  -2  10  12      156.11      157.78     14.25 o 
  -1  10  12       22.28       18.13      7.14 o 
   0  10  12       82.86       89.80     11.33 o 
   1  10  12       22.71        6.20      6.42 o 
  -3  11  12       10.60       -1.75     12.49 o 
  -2  11  12       23.62       32.42      8.74 o 
  -1  11  12       40.19       47.59      9.74 o 
   0  11  12       41.00       34.00      8.05 o 
   1  11  12       40.50       16.52      8.96 o 
   2  11  12       22.29       23.34      8.49 o 
   0  12  12       95.75      124.33     13.67 o 
   1   0  13      404.60      436.86     28.29 o 
   2   0  13      255.93      261.54     12.99 o 
   3   0  13      733.80      734.17     22.08 o 
   4   0  13       11.32       13.85      4.97 o 
   5   0  13      369.62      326.74     19.80 o 
   6   0  13       23.70       35.36     11.31 o 
   7   0  13        1.19       19.57     11.79 o 
   8   0  13      150.38      162.42     22.87 o 
  -8   1  13       22.77       33.95     13.44 o 
  -7   1  13      104.38      105.14     17.21 o 
  -6   1  13       66.62       63.65     14.85 o 
  -5   1  13      320.99      393.20     28.76 o 
  -4   1  13      110.88      107.63     13.32 o 
  -3   1  13      327.82      380.95     15.15 o 
  -2   1  13      278.98      269.22     12.63 o 
  -1   1  13       17.29       20.50      5.66 o 
   0   1  13       46.05       55.24      4.80 o 
   1   1  13       16.97       20.26     11.08 o 
   2   1  13      280.37      279.67     16.03 o 
   3   1  13      322.89      338.69     15.44 o 
   4   1  13      109.37      103.79     11.79 o 
   5   1  13      324.63      345.81     26.87 o 
   6   1  13       68.77       70.16      8.37 o 
   7   1  13      102.70      111.97     18.15 o 
   8   1  13       22.56       33.47     12.49 o 
  -7   2  13       15.46       34.18     12.49 o 
  -6   2  13      181.29      180.80     20.74 o 
  -5   2  13       48.80       41.25     12.26 o 
  -4   2  13      504.09      505.40     30.88 o 
  -3   2  13      750.87      683.88     19.58 o 
  -2   2  13      152.08      138.55      9.05 o 
  -1   2  13        8.21        5.63      1.72 o 
   0   2  13      298.61      289.19      9.17 o 
   1   2  13        5.91        4.70      7.54 o 
   2   2  13      152.33      167.12     11.11 o 
   3   2  13      757.21      717.37     23.42 o 
   4   2  13      497.82      491.75     23.57 o 
   5   2  13       47.14       45.97     12.02 o 
   6   2  13      175.23      153.22     20.04 o 
   7   2  13       15.49       19.57     11.79 o 
  -7   3  13      110.33      106.55     16.97 o 
  -6   3  13       10.69       22.87      9.90 o 
  -5   3  13       19.36       21.22      9.90 o 
  -4   3  13      432.40      432.80     28.52 o 
  -3   3  13     1398.58     1341.99     47.26 o 
  -2   3  13      318.42      323.36     13.16 o 
  -1   3  13      954.80      953.12     25.93 o 
   0   3  13       82.20       78.44      7.76 o 
   1   3  13      955.78      960.90     29.35 o 
   2   3  13      308.67      332.73     15.84 o 
   3   3  13     1389.68     1316.82     33.42 o 
   4   3  13      431.80      414.88     28.52 o 
   5   3  13       17.91       24.28     10.37 o 
   7   3  13      108.01      101.50     11.27 o 
  -7   4  13       69.24       62.98     16.15 o 
  -6   4  13       34.75       50.18     10.73 o 
  -5   4  13       61.07       63.36     14.62 o 
  -4   4  13      145.05      154.10     12.65 o 
  -3   4  13      260.86      262.63     15.17 o 
  -2   4  13      534.17      511.98     13.47 o 
  -1   4  13      409.37      388.49     15.03 o 
   0   4  13      291.17      288.32     13.96 o 
   1   4  13      406.19      429.22     25.11 o 
   2   4  13      536.28      534.33     20.50 o 
   3   4  13      258.54      275.80     22.39 o 
  -7   5  13       33.69       35.83     24.52 o 
  -6   5  13      116.42      148.72     14.19 o 
  -5   5  13      544.91      604.44     25.40 o 
  -4   5  13      218.76      222.68     14.90 o 
  -3   5  13     1010.32     1018.99     29.30 o 
  -2   5  13      849.13      770.09     19.96 o 
  -1   5  13      128.31      119.21      6.89 o 
   0   5  13      737.76      717.05     22.24 o 
   1   5  13      128.25      134.16     10.74 o 
   2   5  13      863.29      866.30     39.37 o 
   3   5  13     1022.37     1036.50     44.55 o 
  -6   6  13       83.71       85.54     11.41 o 
  -5   6  13       61.70       70.38      9.82 o 
  -4   6  13       67.40       73.18      9.91 o 
  -3   6  13       45.25       55.96      8.62 o 
  -2   6  13        1.71        5.73      8.96 o 
  -1   6  13      100.90       93.22      6.17 o 
   0   6  13      215.81      238.16     13.08 o 
   1   6  13      105.35       85.10     14.14 o 
   2   6  13        1.51       -2.12      8.72 o 
   3   6  13       48.11       34.42     12.02 o 
  -6   7  13       62.13       53.20     10.36 o 
  -5   7  13       29.24       25.22      7.72 o 
  -4   7  13       12.32       25.07      6.92 o 
  -3   7  13       78.79       67.33      8.82 o 
  -2   7  13      888.08      832.16     25.94 o 
  -1   7  13       31.65       26.46      5.60 o 
   0   7  13      111.06       82.05     12.49 o 
   1   7  13       31.69       36.54     10.14 o 
   2   7  13      878.52      888.93     43.61 o 
   3   7  13       78.18       53.27     13.44 o 
  -5   8  13       27.65       38.19      8.92 o 
  -4   8  13      324.34      319.64     18.66 o 
  -3   8  13       81.90       83.20      9.96 o 
  -2   8  13       83.14       94.04     13.08 o 
  -1   8  13      177.21      161.95     19.80 o 
   0   8  13       76.66       67.89     14.14 o 
   1   8  13      183.99      154.64     19.33 o 
   2   8  13       85.35      102.54     17.44 o 
  -5   9  13       56.13       53.36      9.74 o 
  -4   9  13       60.27       53.87      8.79 o 
  -3   9  13       16.36       22.09      7.25 o 
  -2   9  13       48.13       31.25      7.64 o 
  -1   9  13        6.88       -0.10      6.40 o 
   0   9  13       27.77       23.10      9.66 o 
   1   9  13        6.28       16.97     11.31 o 
   2   9  13       50.09       41.25     12.26 o 
  -4  10  13       13.78       11.15      7.42 o 
  -3  10  13       14.77        4.16     14.03 o 
  -2  10  13       42.34       53.62      9.41 o 
  -1  10  13        1.67       -2.43      5.88 o 
   0  10  13       31.86       45.31     10.37 o 
   1  10  13        1.50       -4.24      9.43 o 
   2  10  13       45.85       56.58     13.91 o 
  -2  11  13       33.33       26.64      7.50 o 
  -1  11  13       24.73       21.01      7.81 o 
   0  11  13        4.66        9.26      7.07 o 
   1  11  13       24.10       21.19     10.37 o 
   0   0  14       84.57       85.33     11.31 o 
   1   0  14      323.41      294.11     14.16 o 
   2   0  14        2.76       -1.23      4.40 o 
   3   0  14      153.16      169.97     17.92 o 
   4   0  14      828.29      851.70     25.26 o 
   5   0  14       23.92       34.42     10.84 o 
   6   0  14      172.21      157.47     19.80 o 
   7   0  14       55.39       82.03     16.50 o 
  -7   1  14       53.37       42.67     12.97 o 
  -6   1  14        6.98       10.37      9.19 o 
  -5   1  14      170.74      197.54     21.69 o 
  -4   1  14      339.95      337.45     15.91 o 
  -3   1  14       32.74       24.56      7.54 o 
  -2   1  14      474.96      454.17     25.58 o 
  -1   1  14       74.85       76.18      5.24 o 
   0   1  14      408.49      401.83     15.63 o 
   1   1  14       78.98       79.86      8.25 o 
   2   1  14      467.11      494.02     18.71 o 
   3   1  14       28.29       23.89      6.34 o 
   4   1  14      333.71      354.54     16.88 o 
   5   1  14      160.86      182.22     20.74 o 
   6   1  14        7.19        0.24      8.25 o 
   7   1  14       55.15       39.13     12.49 o 
  -7   2  14        8.80       10.61      9.66 o 
  -6   2  14      118.61      139.32     18.86 o 
  -5   2  14      184.29      142.85     18.62 o 
  -4   2  14      740.16      762.58     38.66 o 
  -3   2  14      149.12      130.19     12.49 o 
  -2   2  14      383.24      363.33     14.89 o 
  -1   2  14      561.46      516.20     18.62 o 
   0   2  14      217.37      214.66      8.33 o 
   1   2  14      554.19      567.57     22.51 o 
   2   2  14      385.47      372.47     16.74 o 
   3   2  14      143.96      137.04     10.94 o 
   4   2  14      740.16      757.02     25.67 o 
   5   2  14      184.01      165.72     19.80 o 
   6   2  14      119.69      118.57     18.39 o 
   7   2  14        8.36       17.44     10.37 o 
  -7   3  14       75.13       56.10     14.14 o 
  -6   3  14       71.03       74.73     15.79 o 
  -5   3  14       17.01       19.80      8.72 o 
  -4   3  14       82.46      106.08     15.79 o 
  -3   3  14      444.23      455.62     41.13 o 
  -2   3  14      466.81      445.96     35.95 o 
  -1   3  14      106.62      101.85      8.55 o 
   0   3  14        3.72        2.96      6.13 o 
   1   3  14      111.01      101.80      9.43 o 
   2   3  14      473.11      492.22     19.75 o 
   3   3  14      442.61      469.30     19.98 o 
   4   3  14       87.39       76.99      9.32 o 
   5   3  14       14.83       20.27     11.08 o 
   6   3  14       69.06       51.39     14.14 o 
   7   3  14       77.67       66.71     16.03 o 
  -7   4  14       38.37       56.10     14.14 o 
  -6   4  14       30.28       58.77     10.84 o 
  -5   4  14      143.37      157.89     23.46 o 
  -4   4  14      587.77      616.68     36.77 o 
  -3   4  14      566.37      524.97     32.06 o 
  -2   4  14      467.22      446.94     15.81 o 
  -1   4  14      776.80      726.87     21.50 o 
   0   4  14      146.06      145.93     12.02 o 
   1   4  14      787.42      779.30     24.61 o 
   2   4  14      471.08      461.02     19.49 o 
   3   4  14      567.03      539.27     22.00 o 
   4   4  14      580.63      612.73     24.35 o 
   7   4  14       36.73       22.16     11.31 o 
  -6   5  14       82.18       72.07     11.32 o 
  -5   5  14       71.25       85.58     11.58 o 
  -4   5  14      160.61      173.42     14.50 o 
  -3   5  14      123.17      130.01     11.42 o 
  -2   5  14      172.98      160.35     11.75 o 
  -1   5  14       27.44       21.42      4.94 o 
   0   5  14        2.96        0.33      4.71 o 
   1   5  14       28.64       22.28      5.83 o 
   2   5  14      169.64      175.46     14.38 o 
   3   5  14      119.55      110.09     15.79 o 
  -6   6  14       83.98      101.31     24.99 o 
  -5   6  14      107.67      130.75     13.17 o 
  -4   6  14       38.19       51.94      9.31 o 
  -3   6  14      367.33      388.76     18.62 o 
  -2   6  14        6.84       17.76      6.05 o 
  -1   6  14       77.17       99.17      6.68 o 
   0   6  14      391.14      389.75     16.97 o 
   1   6  14       77.73      106.78     10.20 o 
   2   6  14        5.82       10.61      8.72 o 
   3   6  14      362.74      437.51     30.88 o 
  -6   7  14       81.16       84.83     11.65 o 
  -5   7  14       14.57       13.99     11.67 o 
  -4   7  14       91.90      105.89     11.58 o 
  -3   7  14      214.35      207.51     14.21 o 
  -2   7  14       65.74       86.48      9.46 o 
  -1   7  14      291.32      314.23     26.17 o 
   0   7  14      109.41      104.18     17.21 o 
   1   7  14      284.20      272.27     15.60 o 
   2   7  14       64.95       49.50     13.44 o 
   3   7  14      214.86      245.16     24.52 o 
  -5   8  14      144.92      167.23     14.81 o 
  -4   8  14       20.37        2.55      5.99 o 
  -3   8  14      122.17      106.59     12.26 o 
  -2   8  14       11.08       10.37      9.43 o 
  -1   8  14       18.33       17.44      9.43 o 
   0   8  14       13.36        2.83      8.96 o 
   1   8  14       18.77       17.68      9.43 o 
   2   8  14       10.56       13.20     11.55 o 
   3   8  14      122.45      123.29     18.86 o 
  -4   9  14        1.71        8.72      9.43 o 
  -3   9  14       18.18       28.99     10.84 o 
  -2   9  14        5.70       -3.54      8.96 o 
  -1   9  14      137.62      144.97     20.51 o 
   0   9  14       21.07       25.46     11.79 o 
   1   9  14      137.30      169.73     22.16 o 
   2   9  14        5.32       12.02      9.19 o 
  -3  10  14       24.89       21.45     11.31 o 
  -2  10  14       52.97       40.31     11.31 o 
  -1  10  14        3.78       14.85     11.79 o 
   0  10  14      109.93      103.49     17.92 o 
   1  10  14        3.54       -7.54      8.01 o 
   2  10  14       51.92       62.94     14.62 o 
  -1  11  14        7.87        9.99     21.33 o 
   0  11  14        5.52       10.14     11.55 o 
   1  11  14        8.13       14.14      9.66 o 
   1   0  15        4.39        4.13      5.78 o 
   2   0  15       20.61       25.43      6.00 o 
   3   0  15       10.82       13.06      5.23 o 
   4   0  15      861.40      912.81     27.19 o 
   5   0  15      287.26      213.33     22.16 o 
   6   0  15      281.46      299.61     27.58 o 
   7   0  15       57.32       56.58     15.32 o 
  -7   1  15      123.28      132.95     20.98 o 
  -6   1  15       47.55       50.45     12.97 o 
  -5   1  15      152.07      161.71     20.27 o 
  -4   1  15      100.99       94.42      8.76 o 
  -3   1  15      167.95      166.20     18.03 o 
  -2   1  15     1265.16     1206.78     29.59 o 
  -1   1  15       75.88       76.06      5.43 o 
   0   1  15      286.09      277.80     14.33 o 
   1   1  15       74.44       80.89     16.74 o 
   2   1  15     1263.04     1213.38     43.14 o 
   3   1  15      167.61      160.79     11.68 o 
   4   1  15       97.07       93.67      9.70 o 
   5   1  15      157.22      164.07     19.80 o 
   6   1  15       44.71       57.52     13.91 o 
   7   1  15      120.63      140.49     20.51 o 
  -7   2  15       12.69       16.03     11.08 o 
  -6   2  15       72.46       75.20     15.56 o 
  -5   2  15      173.90      192.12     21.69 o 
  -4   2  15      250.15      243.51     23.34 o 
  -3   2  15      312.18      310.56     24.28 o 
  -2   2  15      147.44      164.63     10.77 o 
  -1   2  15       79.55       69.52      7.06 o 
   0   2  15      103.06       98.02      6.14 o 
   1   2  15       81.16       88.33     10.61 o 
   2   2  15      143.79      146.29     11.54 o 
   3   2  15      298.50      317.43     16.38 o 
   4   2  15      241.88      238.18     17.44 o 
   5   2  15      182.49      230.54     24.04 o 
   6   2  15       71.44       83.45     16.27 o 
   7   2  15       12.49       16.50      9.90 o 
  -7   3  15       39.35       55.63     14.38 o 
  -6   3  15       28.28       32.53     11.55 o 
  -5   3  15       15.23       28.29     11.08 o 
  -4   3  15       74.71       87.93     15.09 o 
  -3   3  15        2.58        9.90      9.19 o 
  -2   3  15     1314.58     1337.98     30.43 o 
  -1   3  15      233.65      203.41     12.26 o 
   0   3  15      232.69      211.58     25.93 o 
   1   3  15      229.06      209.27     22.63 o 
   2   3  15     1311.78     1329.43     33.75 o 
   3   3  15        2.48        5.69      5.66 o 
   4   3  15       71.58       77.06     10.00 o 
   5   3  15       16.08       12.26      7.78 o 
   6   3  15       27.87       28.29     13.20 o 
   7   3  15       39.54       61.53     14.85 o 
  -6   4  15       33.05        3.77      8.96 o 
  -5   4  15       63.62       49.50     12.49 o 
  -4   4  15      100.10      107.02     16.74 o 
  -3   4  15       49.05       37.48     12.26 o 
  -2   4  15      110.31      101.40      8.28 o 
  -1   4  15       57.01       39.69      6.37 o 
   0   4  15      157.36      146.32     16.38 o 
   1   4  15       57.22       47.19      7.47 o 
   2   4  15      106.98      101.87     13.08 o 
   3   4  15       46.89       51.91      8.22 o 
   4   4  15       99.87      104.11     11.15 o 
   5   4  15       61.93       77.32     16.03 o 
   6   4  15       33.87       42.67     12.49 o 
  -6   5  15       29.03       27.79      8.55 o 
  -5   5  15       48.05       41.06      8.44 o 
  -4   5  15       13.92       23.21     14.62 o 
  -3   5  15      120.73      129.20     11.79 o 
  -2   5  15      258.08      260.01     23.34 o 
  -1   5  15      402.69      378.50     15.99 o 
   0   5  15     1214.01     1257.45     31.81 o 
   1   5  15      389.03      378.60     17.85 o 
   2   5  15      260.47      261.38     15.64 o 
   3   5  15      125.85      113.66     14.73 o 
   4   5  15       12.93       24.04     10.37 o 
  -6   6  15       37.44       49.41     11.90 o 
  -5   6  15      235.09      253.55     17.50 o 
  -4   6  15       83.92      111.70     11.90 o 
  -3   6  15        4.42        7.55     15.44 o 
  -2   6  15       48.86       47.99      7.24 o 
  -1   6  15      132.71      138.14     18.62 o 
   0   6  15        0.01        1.15      5.78 o 
   1   6  15      135.75      123.72     10.97 o 
   2   6  15       52.63       48.15     12.02 o 
   3   6  15        5.08        3.54     10.14 o 
  -5   7  15       55.50       61.44      9.96 o 
  -4   7  15      186.43      195.60     15.29 o 
  -3   7  15       71.54       61.29      9.43 o 
  -2   7  15       39.89       60.58     14.38 o 
  -1   7  15      331.51      319.41     27.34 o 
   0   7  15       79.50       75.92      8.66 o 
   1   7  15      338.34      335.81     20.51 o 
   2   7  15       40.61       59.17     13.91 o 
   3   7  15       70.15       70.25     15.56 o 
  -5   8  15      101.88      112.22     14.26 o 
  -4   8  15       13.57       34.42     12.49 o 
  -3   8  15      186.98      185.52     21.92 o 
  -2   8  15       39.28       39.84     11.31 o 
  -1   8  15      109.05       98.06     16.97 o 
   0   8  15       37.97       56.81     12.97 o 
   1   8  15      110.72       99.00     10.41 o 
   2   8  15       41.28       55.63     14.14 o 
   3   8  15      187.23      172.55     22.39 o 
  -4   9  15       40.03       50.68     14.85 o 
  -3   9  15      117.48      128.47     19.57 o 
  -2   9  15        4.43        4.01      9.19 o 
  -1   9  15       53.43       60.11     14.85 o 
   0   9  15       33.46       29.94     12.73 o 
   1   9  15       52.30       62.00     15.32 o 
   2   9  15        4.36        3.77      9.66 o 
  -3  10  15       22.16       21.92     10.14 o 
  -2  10  15        5.49        7.78      9.90 o 
  -1  10  15       26.96       28.76     11.55 o 
   0  10  15        8.74        3.30      9.19 o 
   1  10  15       27.35       18.62     10.61 o 
   2  10  15        5.41        5.66     10.61 o 
   0   0  16      818.63      832.60     35.83 o 
   1   0  16       39.95       35.52      6.84 o 
   2   0  16      892.71      814.27     26.52 o 
   3   0  16        2.24        0.29      5.00 o 
   4   0  16      112.03      104.06      9.85 o 
   5   0  16        1.15       14.62      9.43 o 
   6   0  16        3.12        4.24      8.72 o 
   7   0  16        7.15       15.32     13.20 o 
  -7   1  16       35.15       43.61     13.91 o 
  -6   1  16       29.64       33.24     12.26 o 
  -5   1  16      114.63      122.81     17.92 o 
  -4   1  16       40.75       45.63      7.28 o 
  -3   1  16      269.17      257.54     13.90 o 
  -2   1  16      836.38      862.23     25.52 o 
  -1   1  16      213.37      217.72     13.16 o 
   0   1  16      630.25      610.85     22.75 o 
   1   1  16      215.89      203.64     13.17 o 
   2   1  16      837.68      829.06     26.40 o 
   3   1  16      260.82      255.52     17.09 o 
   4   1  16       42.77       33.81      7.01 o 
   5   1  16      113.58      142.14     19.57 o 
   6   1  16       27.93       27.58     12.97 o 
   7   1  16       35.54       37.95     13.20 o 
  -7   2  16       27.80       16.03      9.43 o 
  -6   2  16       56.16       62.47     14.85 o 
  -5   2  16        0.98       11.55      9.90 o 
  -4   2  16      393.22      404.28     29.47 o 
  -3   2  16       90.40       83.35      8.37 o 
  -2   2  16      464.37      471.68     18.46 o 
  -1   2  16      114.99      109.94      9.57 o 
   0   2  16        0.88       -0.98      5.42 o 
   1   2  16      121.78      122.04     10.41 o 
   2   2  16      482.82      516.54     21.06 o 
   3   2  16       90.58       86.37      9.74 o 
   4   2  16      390.29      391.24     19.29 o 
   5   2  16        1.16        4.95      9.43 o 
   6   2  16       56.58       64.12     14.38 o 
   7   2  16       28.21       34.42     12.73 o 
  -6   3  16       23.89       31.59     10.84 o 
  -5   3  16        2.45        6.36      9.90 o 
  -4   3  16      376.09      370.57     28.99 o 
  -3   3  16       29.52       17.68      9.19 o 
  -2   3  16      298.78      284.91     14.24 o 
  -1   3  16       84.10       74.91     15.20 o 
   0   3  16      475.65      496.33     46.67 o 
   1   3  16       84.70       76.46      9.10 o 
   2   3  16      310.58      303.73     16.58 o 
   3   3  16       30.14       24.41      6.84 o 
   4   3  16      379.60      426.12     20.79 o 
   5   3  16        1.98        5.66     10.37 o 
   6   3  16       24.85        9.90      8.96 o 
  -6   4  16      248.22      251.99     26.64 o 
  -5   4  16       72.97       65.06     14.14 o 
  -4   4  16       99.17      104.66     16.97 o 
  -3   4  16      139.68      149.45     18.86 o 
  -2   4  16      151.77      162.18     19.33 o 
  -1   4  16      581.32      572.79     20.62 o 
   0   4  16        3.74        2.33      5.36 o 
   1   4  16      580.34      591.41     22.79 o 
   2   4  16      148.77      133.49     11.61 o 
   3   4  16      135.01      129.31     12.61 o 
   4   4  16      101.32      123.82     12.35 o 
   5   4  16       71.68       85.33     16.50 o 
   6   4  16      246.39      210.03     25.46 o 
  -6   5  16       10.77        5.19      7.54 o 
  -5   5  16      106.73      128.71     18.86 o 
  -4   5  16      137.72      148.98     20.27 o 
  -3   5  16      111.00      109.61     16.97 o 
  -2   5  16       87.00      101.84     16.74 o 
  -1   5  16      304.98      279.33     14.34 o 
   0   5  16       81.92       89.35      9.33 o 
   1   5  16      299.72      285.54     16.17 o 
   2   5  16       85.82       90.13     11.79 o 
   3   5  16      115.84      112.38     11.50 o 
   4   5  16      132.36      146.40     13.42 o 
   5   5  16      105.57      164.30     20.98 o 
   6   5  16       11.19       -7.54      9.43 o 
  -5   6  16      160.46      183.67     15.72 o 
  -4   6  16       71.37      104.85     12.15 o 
  -3   6  16        7.71       13.99     13.32 o 
  -2   6  16      183.96      182.45     20.98 o 
  -1   6  16      103.46      116.21     17.44 o 
   0   6  16        0.21        2.26      8.25 o 
   1   6  16      100.56       95.62     10.59 o 
   2   6  16      185.46      195.24     14.49 o 
   3   6  16        6.34        8.61     14.14 o 
   4   6  16       74.11       66.24     14.14 o 
  -5   7  16       12.36       17.10      8.25 o 
  -4   7  16       15.67       37.34      8.55 o 
  -3   7  16       65.92       61.05     15.09 o 
  -2   7  16        3.88       -2.36      8.96 o 
  -1   7  16      378.57      392.49     30.41 o 
   0   7  16        1.89        2.83      8.96 o 
   1   7  16      376.62      389.59     19.46 o 
   2   7  16        3.37        5.09      5.73 o 
   3   7  16       67.58       67.69     10.37 o 
  -4   8  16        2.60        7.31     11.08 o 
  -3   8  16      101.38       83.45     15.32 o 
  -2   8  16       28.87       30.17     10.61 o 
  -1   8  16      156.43      212.86     24.28 o 
   0   8  16       89.47      109.38     17.92 o 
   1   8  16      157.37      184.81     22.39 o 
   2   8  16       27.54       43.47      8.15 o 
   3   8  16      102.81      129.42     19.33 o 
  -3   9  16        5.90        7.31     10.14 o 
  -2   9  16       99.43       95.94     17.68 o 
  -1   9  16      189.38      235.96     25.46 o 
   0   9  16       10.69        0.47      8.49 o 
   1   9  16      190.77      155.82     22.63 o 
   2   9  16       96.51      102.78     18.62 o 
  -2  10  16       54.26       28.99     12.97 o 
  -1  10  16       23.65       13.67     10.37 o 
   0  10  16        2.68        7.31      9.66 o 
   1  10  16       24.65       12.26     11.08 o 
   2  10  16       54.79       35.36     13.91 o 
   1   0  17      126.11      114.58     10.66 o 
   2   0  17      678.07      643.56     23.06 o 
   3   0  17        0.14        0.94      4.92 o 
   4   0  17        4.49       19.32      6.10 o 
   5   0  17       59.47       60.82     14.38 o 
   6   0  17       41.15       88.40     17.68 o 
  -6   1  17      141.56      132.24     20.74 o 
  -5   1  17       41.13       44.79     13.20 o 
  -4   1  17      410.72      364.67     28.99 o 
  -3   1  17      268.95      257.25     14.49 o 
  -2   1  17        7.82        6.03      5.07 o 
  -1   1  17      343.80      312.85     16.03 o 
   0   1  17       60.71       69.99      8.98 o 
   1   1  17      331.95      341.23     18.39 o 
   2   1  17        8.09       21.84      6.40 o 
   3   1  17      278.99      285.84     16.24 o 
   4   1  17      409.46      391.55     19.31 o 
   5   1  17       41.02       55.87     14.62 o 
   6   1  17      146.56      149.45     21.92 o 
  -6   2  17       53.58       50.92     14.38 o 
  -5   2  17       21.01       17.21      9.90 o 
  -4   2  17       40.52       34.42     13.44 o 
  -3   2  17       93.75       97.74     10.14 o 
  -2   2  17      600.60      586.00     21.29 o 
  -1   2  17      210.87      196.31     19.57 o 
   0   2  17      560.23      530.72     20.98 o 
   1   2  17      207.56      208.55     13.58 o 
   2   2  17      612.33      600.63     23.14 o 
   3   2  17       96.77       98.31     10.20 o 
   4   2  17       43.43       61.56      9.06 o 
   5   2  17       20.25       33.00     12.26 o 
   6   2  17       52.04       57.05     14.38 o 
  -6   3  17        2.85        0.94     10.37 o 
  -5   3  17      126.98      129.65     19.09 o 
  -4   3  17       80.21       96.88     17.21 o 
  -3   3  17       37.82       25.69      9.90 o 
  -2   3  17       55.33       55.73     14.26 o 
  -1   3  17       83.82      101.74     10.14 o 
   0   3  17       74.63       68.03      8.59 o 
   1   3  17       84.40      101.17     10.37 o 
   2   3  17       54.26       52.54     12.97 o 
   3   3  17       34.87       52.35      8.58 o 
   4   3  17       80.83       89.36     10.80 o 
   5   3  17      125.82      137.43     19.80 o 
   6   3  17        3.25        3.30      9.90 o 
  -6   4  17       68.62      101.13     18.62 o 
  -5   4  17       92.55       78.26     16.97 o 
  -4   4  17       63.97       36.54     11.31 o 
  -3   4  17       86.05       93.35     16.27 o 
  -2   4  17      247.75      223.24     22.39 o 
  -1   4  17      302.87      312.73     30.53 o 
   0   4  17        0.68       -1.27      7.43 o 
   1   4  17      293.97      291.16     16.53 o 
   2   4  17      239.98      262.24     16.22 o 
   3   4  17       81.93       84.52     10.58 o 
   4   4  17       65.12       65.01     11.43 o 
   5   4  17       93.54       90.76     16.74 o 
   6   4  17       68.82       95.00     18.62 o 
  -5   5  17        1.28       -2.12      7.78 o 
  -4   5  17       97.93       90.05     17.21 o 
  -3   5  17       10.49        4.48      7.07 o 
  -2   5  17      183.79      160.53     20.27 o 
  -1   5  17      194.28      228.66     23.34 o 
   0   5  17      899.56      814.87     26.49 o 
   1   5  17      196.59      205.45     14.40 o 
   2   5  17      172.95      151.16     13.17 o 
   3   5  17        9.57       15.10      6.92 o 
   4   5  17      104.05      106.07     12.23 o 
   5   5  17        1.07       19.80     12.02 o 
  -5   6  17      179.93      214.51     24.99 o 
  -4   6  17       38.83       36.54     11.79 o 
  -3   6  17       59.03       86.98     16.74 o 
  -2   6  17       44.88       44.55     13.44 o 
  -1   6  17      326.48      294.90     26.40 o 
   0   6  17       21.85       19.96      9.66 o 
   1   6  17      332.02      309.28     17.37 o 
   2   6  17       46.88       42.23      8.84 o 
   3   6  17       57.98       73.48     10.41 o 
   4   6  17       39.77       53.51     13.91 o 
   5   6  17      180.81      183.16     23.34 o 
  -4   7  17      176.04      235.96     25.93 o 
  -3   7  17      106.62      118.57     19.09 o 
  -2   7  17      219.30      236.44     24.75 o 
  -1   7  17       27.83       38.19     12.97 o 
   0   7  17        7.94        1.18      8.96 o 
   1   7  17       28.39       39.18      8.25 o 
   2   7  17      218.23      263.00     17.42 o 
   3   7  17      104.04      112.11     12.30 o 
   4   7  17      174.81      232.90     24.75 o 
  -4   8  17       51.58       89.34     17.68 o 
  -3   8  17        5.97        9.90     11.31 o 
  -2   8  17        3.44        0.94      7.54 o 
  -1   8  17        3.45       19.33     12.73 o 
   0   8  17       16.28        9.43      9.66 o 
   1   8  17        3.85       13.67     11.08 o 
   2   8  17        3.20        9.63      7.14 o 
   3   8  17        6.14        4.81      6.24 o 
  -2   9  17       36.19       78.03     16.97 o 
  -1   9  17        1.11       -8.96      9.66 o 
   0   9  17       39.50       34.65     12.97 o 
   1   9  17        1.35        1.18      8.96 o 
   2   9  17       36.85       58.23     15.79 o 
   0   0  18       98.37      102.78     14.14 o 
   1   0  18       28.10       24.75      6.63 o 
   2   0  18      472.75      444.12     19.76 o 
   3   0  18      148.53      144.54     11.77 o 
   4   0  18       34.84       30.17     11.31 o 
   5   0  18       90.35       86.98     16.50 o 
   6   0  18       13.06       33.00     14.62 o 
  -6   1  18      106.32      122.58     19.57 o 
  -5   1  18       68.03       90.28     17.21 o 
  -4   1  18      113.58      121.40     18.15 o 
  -3   1  18       76.59       66.14      8.21 o 
  -2   1  18       78.38       86.47      9.51 o 
  -1   1  18       43.04       57.99      8.65 o 
   0   1  18        5.39       10.20      5.08 o 
   1   1  18       39.43       45.15      8.02 o 
   2   1  18       76.53       73.51     10.02 o 
   3   1  18       73.50       72.44     15.20 o 
   4   1  18      112.60      126.18     11.88 o 
   5   1  18       67.01       78.73     16.50 o 
   6   1  18      101.01      113.86     20.27 o 
  -6   2  18       30.02       57.99     14.85 o 
  -5   2  18      144.24      164.54     21.69 o 
  -4   2  18       34.64       51.86     12.73 o 
  -3   2  18       50.62       44.08     12.02 o 
  -2   2  18       55.36       68.03      8.31 o 
  -1   2  18      235.72      219.67     15.68 o 
   0   2  18       40.95       36.56      7.25 o 
   1   2  18      238.37      237.62     14.99 o 
   2   2  18       53.47       59.14      9.90 o 
   3   2  18       46.59       52.39      8.60 o 
   4   2  18       33.58       21.28      5.94 o 
   5   2  18      142.86      172.08     21.92 o 
   6   2  18       30.00       28.29     12.49 o 
  -6   3  18       43.87       60.82     16.27 o 
  -5   3  18       54.36       68.13     16.50 o 
  -4   3  18       88.06       80.62     15.56 o 
  -3   3  18       73.97       51.62     13.91 o 
  -2   3  18       87.64      102.56      9.64 o 
  -1   3  18     1191.66     1158.55     31.73 o 
   0   3  18       65.78       60.32      9.31 o 
   1   3  18     1198.56     1145.58     32.90 o 
   2   3  18       81.43       76.88      9.60 o 
   3   3  18       72.79       72.21     11.31 o 
   4   3  18       89.35       79.49     10.14 o 
   5   3  18       53.35       58.70     15.32 o 
   6   3  18       43.13       52.33     15.32 o 
  -5   4  18        9.35       20.74     12.26 o 
  -4   4  18       13.35       19.33     10.61 o 
  -3   4  18       11.63       -9.66      9.66 o 
  -2   4  18        6.88       12.49      8.72 o 
  -1   4  18        4.98        4.59      4.70 o 
   0   4  18       38.57       31.16      6.66 o 
   1   4  18        4.99        7.38      8.72 o 
   2   4  18        7.46       11.00      5.83 o 
   3   4  18       11.97        8.84      7.78 o 
   4   4  18       12.69       14.58      6.91 o 
   5   4  18        9.47       27.34     13.44 o 
  -5   5  18       28.69       17.92     10.61 o 
  -4   5  18       55.32       66.48     15.32 o 
  -3   5  18       59.46       73.08     15.09 o 
  -2   5  18      136.39      112.44     17.44 o 
  -1   5  18      291.60      287.59     26.17 o 
   0   5  18      392.32      414.90     26.17 o 
   1   5  18      292.10      303.04     18.27 o 
   2   5  18      137.56      124.69     12.08 o 
   3   5  18       59.32       79.61     10.67 o 
   4   5  18       56.26       76.37     11.07 o 
   5   5  18       28.45       52.57     13.91 o 
  -4   6  18       88.36       99.24     17.92 o 
  -3   6  18        7.13       26.87     10.14 o 
  -2   6  18       29.26       12.02      7.78 o 
  -1   6  18       60.07       52.10     13.67 o 
   0   6  18      121.65      125.64     19.09 o 
   1   6  18       60.54       49.13      8.32 o 
   2   6  18       29.64       19.06      7.54 o 
   3   6  18        7.27       11.57      7.12 o 
   4   6  18       88.42       96.02     12.38 o 
  -4   7  18        0.03        4.71      8.96 o 
  -3   7  18       95.98       95.47     18.39 o 
  -2   7  18        7.38       14.85      9.90 o 
  -1   7  18       81.96      113.39     18.62 o 
   0   7  18      209.62      265.20     26.87 o 
   1   7  18       83.39       95.22     10.99 o 
   2   7  18        7.98       10.98      6.85 o 
   3   7  18       97.10       96.84     12.04 o 
   4   7  18        0.04       -8.96     11.31 o 
  -3   8  18       19.61       39.13     14.14 o 
  -2   8  18       34.86       26.17     12.26 o 
  -1   8  18       80.74       82.03     16.97 o 
   0   8  18      129.78      146.39     21.45 o 
   1   8  18       84.59       98.53     18.86 o 
   2   8  18       31.95       35.64      8.32 o 
   3   8  18       20.37       34.15     10.84 o 
  -1   9  18       19.98       11.08      9.43 o 
   0   9  18       17.90       14.62     11.79 o 
   1   9  18       19.63       11.32     11.31 o 
   1   0  19      119.56      132.49     11.75 o 
   2   0  19      183.00      196.31     13.91 o 
   3   0  19        6.11       10.41      6.84 o 
   4   0  19        3.37       -0.24      9.66 o 
   5   0  19      136.28      141.20     21.22 o 
   6   0  19       37.39       70.01     17.44 o 
  -5   1  19        1.67        5.42      9.90 o 
  -4   1  19       46.63       59.88     15.09 o 
  -3   1  19       61.30       69.46      8.72 o 
  -2   1  19       24.79       14.32      5.78 o 
  -1   1  19      857.58      819.87     27.36 o 
   0   1  19       67.27       59.08      8.65 o 
   1   1  19      852.83      821.33     38.54 o 
   2   1  19       25.22       15.34      6.34 o 
   3   1  19       62.86       74.80      9.80 o 
   4   1  19       46.03       42.87      7.93 o 
   5   1  19        1.44       16.50     10.61 o 
  -5   2  19      258.84      284.05     28.29 o 
  -4   2  19       21.91       19.57     11.55 o 
  -3   2  19      140.19      154.17     20.51 o 
  -2   2  19       12.29       10.59      6.13 o 
  -1   2  19       21.83       21.02      6.10 o 
   0   2  19      165.61      143.61     12.08 o 
   1   2  19       21.66       20.61      6.99 o 
   2   2  19       12.76       12.46      8.25 o 
   3   2  19      142.32      127.45     12.17 o 
   4   2  19       21.51       20.16      6.44 o 
   5   2  19      259.08      259.07     27.58 o 
  -5   3  19       13.02       25.22     12.97 o 
  -4   3  19       21.45       25.46     12.26 o 
  -3   3  19       66.60       78.26     15.56 o 
  -2   3  19       33.33       41.49     12.73 o 
  -1   3  19      166.28      179.28     13.37 o 
   0   3  19      149.80      164.25     12.88 o 
   1   3  19      158.44      170.13     13.32 o 
   2   3  19       34.71       31.33      7.40 o 
   3   3  19       64.91       76.69     10.37 o 
   4   3  19       21.69       28.71      7.33 o 
   5   3  19       12.77        4.24     10.84 o 
  -5   4  19      113.68      132.01     20.74 o 
  -4   4  19       67.06       45.73     13.67 o 
  -3   4  19      158.96      183.16     22.63 o 
  -2   4  19       14.29       37.25     12.97 o 
  -1   4  19        1.49       -3.54     10.14 o 
   0   4  19        7.33        7.63      6.17 o 
   1   4  19        1.30        3.06      5.49 o 
   2   4  19       12.64        7.99      6.25 o 
   3   4  19      161.84      201.27     20.98 o 
   4   4  19       65.08       71.07     14.14 o 
   5   4  19      116.05      113.86     19.09 o 
  -4   5  19       13.82       33.00     13.67 o 
  -3   5  19       14.87        9.66      9.90 o 
  -2   5  19        2.89       12.73      9.66 o 
  -1   5  19       13.45       27.34     11.79 o 
   0   5  19        5.00        7.36      5.19 o 
   1   5  19       13.88       16.39      6.66 o 
   2   5  19        2.98        1.62      5.42 o 
   3   5  19       14.62       19.68      7.17 o 
   4   5  19       15.21       23.85     12.85 o 
  -4   6  19       97.73      131.07     20.98 o 
  -3   6  19       52.24       26.40     12.73 o 
  -2   6  19       86.88      101.60     18.62 o 
  -1   6  19        1.76        7.31      9.66 o 
   0   6  19       43.02       41.96     13.67 o 
   1   6  19        1.61        0.12      8.60 o 
   2   6  19       86.79       92.02     19.45 o 
   3   6  19       51.22       55.05      9.58 o 
   4   6  19       95.98      104.54     12.42 o 
  -3   7  19       17.97       23.57     12.26 o 
  -2   7  19       96.20       86.51     16.74 o 
  -1   7  19        6.05       12.02     10.61 o 
   0   7  19      257.56      265.67     27.58 o 
   1   7  19        6.11       14.38     11.79 o 
   2   7  19       98.06      101.36     12.11 o 
   3   7  19       19.15       31.71      8.46 o 
  -2   8  19        1.63       10.37     11.31 o 
  -1   8  19       34.92       44.79     14.62 o 
   0   8  19       21.69       25.69     12.26 o 
   1   8  19       35.37       39.13     13.20 o 
   2   8  19        1.82      -12.02     12.02 o 
   0   0  20       36.57       23.57      9.66 o 
   1   0  20      124.22      133.90     12.38 o 
   2   0  20        1.35        6.57      5.26 o 
   3   0  20      178.89      193.68     14.32 o 
   4   0  20       10.51        7.07     10.61 o 
   5   0  20      106.15      135.54     21.22 o 
  -5   1  20       52.78       38.66     12.49 o 
  -4   1  20       68.90       84.63     16.50 o 
  -3   1  20      242.43      210.27     23.57 o 
  -2   1  20       39.36       15.86     13.79 o 
  -1   1  20      165.96      179.68     13.82 o 
   0   1  20      104.10      110.67     25.58 o 
   1   1  20      170.50      179.29     13.92 o 
   2   1  20       40.37       56.99      9.16 o 
   3   1  20      242.38      254.71     16.55 o 
   4   1  20       70.74       93.35     18.15 o 
   5   1  20       52.76       63.88     15.79 o 
  -5   2  20      108.60      126.59     21.22 o 
  -4   2  20       17.40       19.57     11.08 o 
  -3   2  20       43.07       56.10     13.67 o 
  -2   2  20       11.77       16.28      5.94 o 
  -1   2  20       22.27       19.53      6.85 o 
   0   2  20       70.33       73.29      9.91 o 
   1   2  20       20.28       20.07      7.42 o 
   2   2  20       11.42        8.62      5.99 o 
   3   2  20       39.32       24.69      7.24 o 
   4   2  20       16.98       14.75      6.95 o 
   5   2  20      112.10      119.51     20.51 o 
  -5   3  20       19.03       38.90     14.38 o 
  -4   3  20       23.34       28.05     12.73 o 
  -3   3  20      130.48      132.72     20.04 o 
  -2   3  20       33.79       16.74      9.43 o 
  -1   3  20      281.84      266.69     16.20 o 
   0   3  20      217.82      218.30     15.07 o 
   1   3  20      277.37      282.18     17.46 o 
   2   3  20       33.93       26.10      6.78 o 
   3   3  20      131.47      130.29     12.92 o 
   4   3  20       21.78       14.85      7.17 o 
   5   3  20       19.08       21.22     11.55 o 
  -4   4  20       11.57       11.08      9.66 o 
  -3   4  20       75.93       67.89     15.79 o 
  -2   4  20       64.64       64.83     15.56 o 
  -1   4  20       51.52       33.95     12.26 o 
   0   4  20       63.95       60.91      9.05 o 
   1   4  20       51.29       56.17      9.05 o 
   2   4  20       66.06       90.90     10.99 o 
   3   4  20       78.16       72.70     12.02 o 
   4   4  20       11.82        8.89      8.49 o 
  -4   5  20        3.82       -0.24     10.61 o 
  -3   5  20      132.63      149.92     21.92 o 
  -2   5  20      174.30      219.70     25.22 o 
  -1   5  20       62.22       47.62     12.49 o 
   0   5  20       50.37       63.88     14.62 o 
   1   5  20       61.23       62.93      9.26 o 
   2   5  20      172.20      174.90     15.00 o 
   3   5  20      133.69      145.85     14.23 o 
   4   5  20        3.47       17.67      7.20 o 
  -3   6  20       32.56       27.58     12.02 o 
  -2   6  20       24.36       20.04     11.08 o 
  -1   6  20       10.28       10.37      9.90 o 
   0   6  20       46.76       34.65     12.49 o 
   1   6  20        9.76       12.60      6.32 o 
   2   6  20       24.54       21.69      7.57 o 
   3   6  20       32.47       36.24      8.82 o 
  -2   7  20       14.94       10.61     10.14 o 
  -1   7  20      276.58      260.01     27.34 o 
   0   7  20        8.49       10.84      8.96 o 
   1   7  20      271.85      239.74     26.87 o 
   2   7  20       14.35       13.44      7.54 o 
   0   8  20       11.54       19.80     12.26 o 
   1   0  21       21.48       26.18      7.48 o 
   2   0  21       27.98       20.24      7.66 o 
   3   0  21      172.89      185.05     22.63 o 
   4   0  21       14.01       16.27     11.31 o 
  -4   1  21       29.29       46.44     14.38 o 
  -3   1  21       36.46       56.34     14.62 o 
  -2   1  21       42.12       52.91      8.50 o 
  -1   1  21      149.06      159.04     26.99 o 
   0   1  21      609.25      556.03     24.22 o 
   1   1  21      151.09      162.63     17.44 o 
   2   1  21       43.04       51.06     15.32 o 
   3   1  21       36.39       39.02      8.24 o 
   4   1  21       31.91       43.37     13.44 o 
  -4   2  21        9.44        8.96      9.90 o 
  -3   2  21        1.48        0.47      9.43 o 
  -2   2  21       53.67       69.78     15.79 o 
  -1   2  21      197.02      188.58     14.36 o 
   0   2  21      191.01      199.67     14.80 o 
   1   2  21      198.57      210.84     15.41 o 
   2   2  21       52.67       63.24     13.55 o 
   3   2  21        1.44        6.73      5.73 o 
   4   2  21        8.57       20.95      7.35 o 
  -4   3  21       38.94       34.65     12.02 o 
  -3   3  21       51.45       46.67     12.97 o 
  -2   3  21        8.04       12.49      9.90 o 
  -1   3  21       59.92       75.20     15.79 o 
   0   3  21       11.53       11.90     10.14 o 
   1   3  21       57.82       60.22      9.48 o 
   2   3  21        9.08       -0.47      5.71 o 
   3   3  21       49.88       36.20     12.73 o 
   4   3  21       38.98       20.65      8.37 o 
  -4   4  21       34.68       44.32     14.38 o 
  -3   4  21       12.05       14.14     11.31 o 
  -2   4  21        9.28       20.51     12.26 o 
  -1   4  21       58.21       61.29     15.09 o 
   0   4  21       39.97       34.14      7.87 o 
   1   4  21       59.60       47.40     10.14 o 
   2   4  21        9.40       -2.25      6.48 o 
   3   4  21       13.00       10.29     13.44 o 
   4   4  21       34.76       36.65      9.56 o 
  -3   5  21        7.28       10.84     11.79 o 
  -2   5  21       71.73       73.31     16.74 o 
  -1   5  21       39.01       50.68     14.38 o 
   0   5  21       79.23       79.91     15.79 o 
   1   5  21       38.35       40.25      8.50 o 
   2   5  21       71.69       88.62     11.50 o 
   3   5  21        7.32       12.27      6.75 o 
  -2   6  21       22.00       18.39     10.84 o 
  -1   6  21       75.59       70.48     16.03 o 
   0   6  21        2.41        5.66      8.72 o 
   1   6  21       74.59       98.77     18.62 o 
   2   6  21       21.94       39.09      8.72 o 
  -1   7  21        1.58       42.90     16.03 o 
   0   7  21       32.21       36.30     12.97 o 
   1   7  21        1.70       -0.71     11.08 o 
   0   0  22      391.64      452.84     31.59 o 
   1   0  22       14.85        9.52      6.21 o 
   2   0  22        8.55        3.23      5.90 o 
   3   0  22       24.36       50.21     14.62 o 
   4   0  22        6.19        4.01      8.96 o 
  -4   1  22       17.81        0.94     10.14 o 
  -3   1  22       31.24       42.20     15.09 o 
  -2   1  22      307.17      322.95     28.99 o 
  -1   1  22       34.28       36.44     12.97 o 
   0   1  22      194.19      228.30     16.48 o 
   1   1  22       33.46       36.44      8.02 o 
   2   1  22      302.28      316.59     19.06 o 
   3   1  22       32.65       26.93      7.05 o 
   4   1  22       17.93        8.72     10.61 o 
  -4   2  22       30.74       32.06     12.26 o 
  -3   2  22       14.97       17.68     11.08 o 
  -2   2  22       34.50       35.36     12.26 o 
  -1   2  22       40.38       51.77      9.10 o 
   0   2  22       28.08       28.13      7.58 o 
   1   2  22       38.14       54.40      9.50 o 
   2   2  22       34.64       38.99      8.38 o 
   3   2  22       14.06       14.36      7.16 o 
   4   2  22       29.99       39.37     13.91 o 
  -3   3  22       16.60       10.14      9.90 o 
  -2   3  22       51.65       63.18     14.38 o 
  -1   3  22       27.91       34.18     13.20 o 
   0   3  22      144.90      165.89     14.13 o 
   1   3  22       27.93       24.07      7.58 o 
   2   3  22       51.03       39.33     14.73 o 
   3   3  22       16.11       14.03      6.48 o 
  -3   4  22       20.58        7.07     11.79 o 
  -2   4  22       19.30       11.79     10.37 o 
  -1   4  22       15.93       36.54     11.79 o 
   0   4  22        7.53       12.49     11.08 o 
   1   4  22       17.06       11.00      6.95 o 
   2   4  22       20.06        9.55      5.87 o 
   3   4  22       20.24       16.59      7.18 o 
  -2   5  22       28.90       24.52     11.55 o 
  -1   5  22       58.03       61.05     15.79 o 
   0   5  22        3.61       10.37     10.37 o 
   1   5  22       58.14       43.85     12.26 o 
   2   5  22       28.85       35.72      8.83 o 
   0   6  22        1.25      -10.84     10.84 o 
   1   0  23       21.46       11.86      6.95 o 
   2   0  23        2.55       -0.47      5.75 o 
   3   0  23       75.05       74.96     15.79 o 
  -3   1  23        2.29       15.09     10.37 o 
  -2   1  23       48.78       42.43     13.67 o 
  -1   1  23       28.65       26.81      8.07 o 
   0   1  23        0.33        9.98      7.18 o 
   1   1  23       28.63       30.85      8.62 o 
   2   1  23       48.62       47.80      9.32 o 
   3   1  23        2.38       -9.90      9.90 o 
  -3   2  23       30.23       66.48     16.74 o 
  -2   2  23       69.23       82.98     16.74 o 
  -1   2  23       68.96       96.88     17.92 o 
   0   2  23       78.35       82.71     11.37 o 
   1   2  23       67.85       66.53     10.20 o 
   2   2  23       68.11       83.82     17.09 o 
   3   2  23       31.01       47.05      9.48 o 
  -2   3  23       85.05      106.31     19.33 o 
  -1   3  23       60.06       78.73     16.97 o 
   0   3  23      168.21      173.33     14.76 o 
   1   3  23       58.04       59.34      9.98 o 
   2   3  23       85.29       84.51     11.07 o 
  -1   4  23        5.11        6.13      9.90 o 
   0   4  23        0.04        8.25      8.72 o 
   1   4  23        4.88       -7.01      7.01 o 
   0   0  24       26.64       27.58     11.08 o 
   1   0  24        4.23        4.48      6.60 o 
   2   0  24       18.88       34.18     12.97 o 
  -1   1  24      120.02      137.26     13.31 o 
   0   1  24      370.69      410.01     26.52 o 
   1   1  24      120.67      123.35     13.14 o 
  -1   2  24       72.98       91.46     17.68 o 
   0   2  24        1.53        5.31      6.32 o 
   1   2  24       72.27       75.92     11.08 o 
   0   3  24       43.67       52.57     13.67 o 
                                                 
